# Supplementary material for: SecA Cotranslationally Interacts with Nascent Substrate Proteins In Vivo
Source: J Bacteriol. 2016 Dec 28;199(2):e00622-16. doi: 10.1128/JB.00622-16 (PMC5198489; doi:10.1128/JB.00622-16)
Supplement: Supplemental material [file JB.00622-16_zjb999094280sd2.xlsx]

## Sheet: Sheet1
DATASET S1. Enrichment of mRNAs in SecA-crosslinked ribosomes compared to total ribosomes. The enrichment was determined by taking the log2 of the ratio of the signals from the enriched and unenriched ribosomes. Listed are the Agilent spot ID number, the Blattner acession number for the corresponding gene and the gene name. Some genes are represented by multiple spots.
Microarray Spot ID	Gene accession number	Gene name	log2(SecA-enriched ribosomes/total ribosomes)
A_07_P010704	b0002	thrA	0.655455
A_07_P010710	b0003	thrB	0.251968
A_07_P010711	b0004	thrC	0.739291
A_07_P010719	b0005	yaaX	0.144733
A_07_P010722	b0006	yaaA	-0.365743
A_07_P010729	b0007	yaaJ	1.81786
A_07_P010731	b0008	talB	0.450749
A_07_P010739	b0009	mog	0.706762
A_07_P010741	b0010	yaaH	0.484266
A_07_P010746	b0011	yaaW	0.603728
A_07_P010755	b0012	b0012	1.44244
A_07_P010756	b0013	yaaI	-0.32485
A_07_P010763	b0014	dnaK	-0.156054
A_07_P010766	b0015	dnaJ	0.162487
A_07_P010774	b0017	b0017	0.741869
A_07_P010256	b0018	mokC	-0.0121676
A_07_P010779	b0018	mokC	-0.379399
A_07_P010784	b0019	nhaA	1.03518
A_07_P010789	b0020	nhaR	0.102856
A_07_P010675	b0021	insB	0.281206
A_07_P010803	b0023	rpsT	-1.57786
A_07_P010806	b0024	yaaY	0.819598
A_07_P010811	b0025	ribF	-0.435347
A_07_P010817	b0026	ileS	0.296125
A_07_P010823	b0027	lspA	1.09232
A_07_P010829	b0028	fkpB	0.386278
A_07_P010831	b0029	ispH	-0.520749
A_07_P010837	b0030	rihC	-0.818056
A_07_P010842	b0031	dapB	0.0722532
A_07_P010846	b0032	carA	-0.089318
A_07_P010855	b0033	carB	0.283615
A_07_P010261	b0034	caiF	0.0840077
A_07_P010863	b0035	caiE	1.03335
A_07_P010867	b0036	caiD	0.0668753
A_07_P010873	b0037	caiC	0.469128
A_07_P010876	b0038	caiB	0.0936106
A_07_P010884	b0039	caiA	0.183388
A_07_P010887	b0040	caiT	0.0217928
A_07_P010892	b0041	fixA	1.73574
A_07_P010892	b0041	fixA	0.802324
A_07_P010892	b0041	fixA	0.706251
A_07_P010892	b0041	fixA	0.227792
A_07_P010892	b0041	fixA	-0.304736
A_07_P010900	b0042	fixB	0.612138
A_07_P010905	b0043	fixC	-0.38069
A_07_P010908	b0044	fixX	0.170603
A_07_P010912	b0045	yaaU	0.502481
A_07_P010917	b0046	kefF	0.68819
A_07_P010924	b0047	kefC	1.51694
A_07_P010929	b0048	folA	-0.177262
A_07_P010931	b0049	apaH	0.653472
A_07_P010939	b0050	apaG	0.194929
A_07_P010944	b0051	ksgA	0.0979432
A_07_P010947	b0052	pdxA	-0.579446
A_07_P010951	b0053	surA	0.0207527
A_07_P010957	b0054	imp	-0.126418
A_07_P010964	b0055	djlA	0.369023
A_07_P010968	b0056	yabP	0.024633
A_07_P010974	b0057	b0057	-0.123975
A_07_P010976	b0058	rluA	0.0776058
A_07_P010981	b0059	hepA	0.253628
A_07_P010989	b0060	polB	-0.25425
A_07_P010994	b0061	araD	-0.821138
A_07_P010999	b0062	araA	-0.0751024
A_07_P011001	b0063	araB	-0.169051
A_07_P011010	b0064	araC	0.734894
A_07_P011012	b0065	yabI	0.0710343
A_07_P011020	b0066	thiQ	0.815372
A_07_P011020	b0066	thiQ	0.663996
A_07_P011020	b0066	thiQ	0.512403
A_07_P011020	b0066	thiQ	-0.273909
A_07_P011020	b0066	thiQ	-0.494013
A_07_P011021	b0067	thiP	-0.325313
A_07_P011029	b0068	tbpA	-0.41759
A_07_P011033	b0069	sgrR	0.755945
A_07_P011037	b0070	setA	1.43599
A_07_P011045	b0071	leuD	0.336
A_07_P011046	b0072	leuC	0.161121
A_07_P011055	b0073	leuB	-0.589931
A_07_P011058	b0074	leuA	0.847854
A_07_P011063	b0076	leuO	-0.581974
A_07_P011066	b0077	ilvI	0.503029
A_07_P011073	b0078	ilvH	0.107579
A_07_P011076	b0080	fruR	-0.218037
A_07_P011082	b0081	mraZ	0.343423
A_07_P011086	b0082	mraW	-0.411723
A_07_P011094	b0083	ftsL	-0.424852
A_07_P011100	b0084	ftsI	0.0311161
A_07_P011101	b0085	murE	-0.88294
A_07_P011107	b0086	murF	-0.661499
A_07_P011111	b0087	mraY	0.810371
A_07_P011116	b0088	murD	-0.429354
A_07_P011122	b0089	ftsW	0.465383
A_07_P011126	b0090	murG	0.365905
A_07_P011133	b0091	murC	-0.150631
A_07_P002432	b0092	ddlB	-0.530578
A_07_P002438	b0093	ftsQ	0.587538
A_07_P002441	b0094	ftsA	-0.394913
A_07_P002447	b0095	ftsZ	0.305111
A_07_P002451	b0096	lpxC	0.335972
A_07_P002459	b0097	secM	0.378987
A_07_P002461	b0098	secA	1.3394
A_07_P002469	b0099	mutT	0.0202126
A_07_P002475	b0101	yacG	-0.0511723
A_07_P002479	b0102	yacF	0.583183
A_07_P002481	b0103	coaE	-0.0365401
A_07_P002490	b0104	guaC	0.549891
A_07_P002493	b0106	hofC	0.0990094
A_07_P002496	b0107	hofB	-0.20412
A_07_P002501	b0108	ppdD	-0.831056
A_07_P002509	b0109	nadC	0.00412676
A_07_P002511	b0110	ampD	0.112267
A_07_P002518	b0111	ampE	0.884006
A_07_P002521	b0112	aroP	0.697384
A_07_P002527	b0113	pdhR	-0.0807609
A_07_P002535	b0114	aceE	0.0429853
A_07_P002536	b0115	aceF	0.414195
A_07_P002541	b0116	lpd	-0.393711
A_07_P002546	b0117	yacH	0.257818
A_07_P002554	b0118	acnB	-0.326442
A_07_P002559	b0119	yacL	0.0742339
A_07_P002565	b0120	speD	-0.0876655
A_07_P002568	b0121	speE	-0.030546
A_07_P002572	b0122	yacC	0.0702886
A_07_P002572	b0122	yacC	-0.148048
A_07_P002572	b0122	yacC	-0.15194
A_07_P002572	b0122	yacC	-0.250858
A_07_P002572	b0122	yacC	-0.283838
A_07_P002577	b0123	cueO	0.208732
A_07_P002585	b0124	gcd	0.67924
A_07_P002588	b0125	hpt	0.299183
A_07_P002595	b0126	can	0.609302
A_07_P002595	b0126	can	0.44893
A_07_P002595	b0126	can	0.382019
A_07_P002595	b0126	can	0.196709
A_07_P002595	b0126	can	0.123331
A_07_P002599	b0127	yadG	0.163804
A_07_P002602	b0128	yadH	0.659458
A_07_P002609	b0129	yadI	0.0242277
A_07_P002611	b0130	yadE	0.702084
A_07_P002617	b0131	panD	-0.428098
A_07_P002621	b0132	yadD	0.204394
A_07_P002626	b0133	panC	0.270715
A_07_P002634	b0134	panB	0.205735
A_07_P002639	b0135	yadC	-0.712962
A_07_P002643	b0136	yadK	0.341943
A_07_P002647	b0137	yadL	-0.624215
A_07_P002652	b0138	yadM	-0.308202
A_07_P002658	b0139	htrE	0.273258
A_07_P002665	b0140	ecpD	0.338045
A_07_P002670	b0141	yadN	0.466002
A_07_P002673	b0142	folK	0.614708
A_07_P002676	b0143	pcnB	0.485999
A_07_P002682	b0144	yadB	0.239859
A_07_P002686	b0145	dksA	0.291474
A_07_P002692	b0146	sfsA	0.15663
A_07_P002698	b0147	ligT	0.0717093
A_07_P002702	b0148	hrpB	0.260774
A_07_P002706	b0149	mrcB	0.330497
A_07_P002712	b0150	fhuA	0.403241
A_07_P002719	b0151	fhuC	0.0593363
A_07_P002724	b0152	fhuD	-1.33149
A_07_P002726	b0153	fhuB	0.482706
A_07_P002734	b0154	hemL	-0.300874
A_07_P002737	b0155	clcA	0.530374
A_07_P002744	b0156	erpA	0.366124
A_07_P002749	b0157	yadS	1.24596
A_07_P002753	b0158	btuF	0.198462
A_07_P002758	b0159	mtn	-0.208288
A_07_P002763	b0160	dgt	0.266911
A_07_P002766	b0161	degP	0.312219
A_07_P002772	b0162	cdaR	0.79485
A_07_P002780	b0163	yaeH	-0.126543
A_07_P002781	b0164	yaeI	1.70167
A_07_P002786	b0166	dapD	-0.252465
A_07_P002791	b0167	glnD	-0.0788954
A_07_P002799	b0168	map	-0.23465
A_07_P002803	b0169	rpsB	0.239784
A_07_P002806	b0170	tsf	0.379192
A_07_P002814	b0171	pyrH	0.916787
A_07_P002818	b0172	frr	-0.34179
A_07_P002823	b0173	dxr	-0.622913
A_07_P002826	b0174	ispU	0.569206
A_07_P002831	b0175	cdsA	0.273677
A_07_P002836	b0176	rseP	0.0187536
A_07_P002842	b0177	bamA	0.322612
A_07_P002847	b0178	skp	-0.10665
A_07_P002851	b0179	lpxD	-0.290113
A_07_P002859	b0180	fabZ	-1.00017
A_07_P002865	b0181	lpxA	-0.223436
A_07_P002870	b0182	lpxB	-1.52417
A_07_P002875	b0183	rnhB	-0.0770778
A_07_P002878	b0184	dnaE	-0.0401774
A_07_P002882	b0185	accA	-1.47665
A_07_P002888	b0186	ldcC	1.0797
A_07_P002894	b0187	yaeR	0.755779
A_07_P002899	b0188	tilS	-0.120764
A_07_P002901	b0189	rof	-0.383711
A_07_P002906	b0190	yaeQ	0.550158
A_07_P002914	b0191	yaeJ	0.190574
A_07_P002917	b0192	nlpE	0.308467
A_07_P002925	b0193	yaeF	-0.222206
A_07_P002927	b0194	proS	0.108311
A_07_P002932	b0195	yaeB	0.368757
A_07_P002940	b0196	rcsF	0.591099
A_07_P002943	b0197	metQ	0.334271
A_07_P002950	b0198	metI	-0.427934
A_07_P002955	b0199	metN	-0.537319
A_07_P002958	b0200	gmhB	0.318827
A_07_P002965	b0207	dkgB	0.0748976
A_07_P002968	b0208	yafC	0.367718
A_07_P002974	b0209	yafD	0.618016
A_07_P002978	b0210	yafE	-0.478262
A_07_P002982	b0211	mltD	-1.22894
A_07_P002988	b0212	gloB	0.0819498
A_07_P002995	b0213	yafS	-0.0615355
A_07_P002996	b0214	rnhA	-0.0512311
A_07_P003004	b0215	dnaQ	-0.156028
A_07_P003008	b0217	yafT	-0.54537
A_07_P003014	b0218	yafU	0.455236
A_07_P003018	b0219	yafV	0.669353
A_07_P003021	b0220	ivy	0.238748
A_07_P007818	b0221	fadE	0.821798
A_07_P007824	b0222	lpcA	-1.01393
A_07_P007830	b0223	yafJ	0.0540547
A_07_P007831	b0224	yafK	-0.427181
A_07_P007836	b0225	yafQ	0.490071
A_07_P007845	b0226	dinJ	-0.343941
A_07_P007847	b0227	yafL	0.464688
A_07_P007852	b0228	yafM	-0.122854
A_07_P007858	b0229	lfhA	0.470869
A_07_P007861	b0230	lafU	0.491842
A_07_P007867	b0231	dinB	0.00695313
A_07_P007874	b0232	yafN	-1.38888
A_07_P007876	b0233	yafO	-0.127179
A_07_P007881	b0234	yafP	0.057589
A_07_P007889	b0235	ykfJ	0.781594
A_07_P007894	b0236	prfH	-0.159147
A_07_P007896	b0237	pepD	0.315826
A_07_P007903	b0238	gpt	-0.391487
A_07_P007907	b0239	frsA	0.979876
A_07_P007912	b0240	crl	-0.0315476
A_07_P007916	b0241	phoE	0.0658802
A_07_P007924	b0242	proB	0.0400753
A_07_P007930	b0243	proA	0.0827749
A_07_P007934	b0245	ykfI	-0.434757
A_07_P007936	b0246	yafW	0.666374
A_07_P007941	b0247	ykfG	0.0163402
A_07_P007946	b0248	yafX	-0.178999
A_07_P007952	b0249	ykfF	-0.525944
A_07_P007958	b0250	ykfB	0.45852
A_07_P007962	b0251	yafY	-0.51366
A_07_P007967	b0252	yafZ	-0.113311
A_07_P007974	b0253	ykfA	-0.476621
A_07_P007979	b0254	perR	0.434713
A_07_P007981	b0255	b0255	0.636151
A_07_P007989	b0256	insI	0.175876
A_07_P007992	b0257	b0257	-0.021414
A_07_P007997	b0258	ykfC	-0.304474
A_07_P008004	b0260	mmuP	0.493524
A_07_P008006	b0261	mmuM	0.458622
A_07_P008011	b0262	afuC	-0.0595265
A_07_P008017	b0263	afuB	-0.92818
A_07_P008028	b0265	insA	0.258932
A_07_P008033	b0266	yagB	0.504238
A_07_P008036	b0267	yagA	0.497135
A_07_P008042	b0268	yagE	0.432226
A_07_P008049	b0269	yagF	-0.0620378
A_07_P008055	b0270	yagG	0.120737
A_07_P008058	b0271	yagH	-0.5582
A_07_P008065	b0272	yagI	0.287619
A_07_P008066	b0273	argF	0.3253
A_07_P008071	b0276	yagJ	0.267738
A_07_P008076	b0277	yagK	0.310822
A_07_P008081	b0278	yagL	0.340914
A_07_P008088	b0279	yagM	0.370404
A_07_P008092	b0280	yagN	0.257526
A_07_P008100	b0281	intF	0.273567
A_07_P008101	b0282	yagP	0.722816
A_07_P008109	b0283	yagQ	0.481397
A_07_P008115	b0284	yagR	0.618256
A_07_P008118	b0285	yagS	-0.650412
A_07_P008122	b0286	yagT	0.203441
A_07_P008129	b0287	yagU	0.542936
A_07_P008131	b0288	ykgJ	0.127417
A_07_P008138	b0289	yagV	0.18186
A_07_P008144	b0290	yagW	1.00126
A_07_P008148	b0291	yagX	-0.568287
A_07_P008155	b0292	matC	-1.25605
A_07_P008156	b0293	matB	-0.493006
A_07_P008164	b0294	matA	0.0567314
A_07_P008167	b0295	ykgL	-0.395579
A_07_P008172	b0296	ykgM	-1.26742
A_07_P008177	b0297	eaeH	0.387695
A_07_P008182	b0298	insE	-0.359603
A_07_P008188	b0299	insF	0.560591
A_07_P008194	b0300	ykgA	-1.11496
A_07_P008196	b0301	ykgB	0.191366
A_07_P008205	b0302	b0302	0.170279
A_07_P008206	b0303	ykgI	0.172967
A_07_P008213	b0304	ykgC	-0.298068
A_07_P008220	b0305	ykgD	0.27947
A_07_P008225	b0306	ykgE	0.732416
A_07_P008226	b0307	ykgF	0.337815
A_07_P008233	b0308	ykgG	-0.666723
A_07_P008239	b0309	b0309	-0.839055
A_07_P008244	b0310	ykgH	0.482821
A_07_P008247	b0311	betA	0.283071
A_07_P008251	b0312	betB	0.360097
A_07_P008258	b0313	betI	0.798041
A_07_P008264	b0314	betT	1.01476
A_07_P008268	b0315	yahA	-0.139897
A_07_P008272	b0316	yahB	0.735138
A_07_P008280	b0317	yahC	0.506412
A_07_P008285	b0318	yahD	-0.676447
A_07_P008288	b0319	yahE	-0.0246568
A_07_P008292	b0320	yahF	0.199301
A_07_P008296	b0321	yahG	0.424955
A_07_P008305	b0322	b0322	0.484152
A_07_P008306	b0323	yahI	-0.401618
A_07_P008312	b0324	yahJ	-0.466416
A_07_P008320	b0325	yahK	-0.369519
A_07_P008325	b0326	yahL	-0.0927913
A_07_P008330	b0327	yahM	-0.845717
A_07_P008332	b0328	yahN	0.689372
A_07_P008337	b0329	yahO	-0.701454
A_07_P008344	b0330	prpR	-0.0443529
A_07_P008348	b0331	prpB	0.285015
A_07_P008351	b0332	b0332	0.445413
A_07_P008356	b0333	prpC	0.140193
A_07_P008362	b0334	prpD	-0.892025
A_07_P008366	b0335	prpE	0.468506
A_07_P008371	b0336	codB	0.746691
A_07_P008378	b0337	codA	0.51739
A_07_P008381	b0338	cynR	0.148311
A_07_P008386	b0339	cynT	0.370569
A_07_P008395	b0340	cynS	0.478305
A_07_P008399	b0341	cynX	0.546019
A_07_P008405	b0342	lacA	-0.0849164
A_07_P008407	b0343	lacY	0.781183
A_07_P008412	b0344	lacZ	0.840541
A_07_P008419	b0345	lacI	0.0303371
A_07_P008423	b0346	mhpR	0.225652
A_07_P008427	b0347	mhpA	0.539194
A_07_P008433	b0348	mhpB	1.14741
A_07_P008437	b0349	mhpC	-0.155564
A_07_P008443	b0350	mhpD	0.071486
A_07_P008446	b0351	mhpF	-0.0896839
A_07_P008451	b0352	mhpE	1.05422
A_07_P020894	b0353	mhpT	1.6872
A_07_P020896	b0354	yaiL	-0.0178108
A_07_P020903	b0355	frmB	-0.291293
A_07_P020908	b0356	frmA	0.393437
A_07_P020911	b0357	frmR	0.305095
A_07_P020918	b0358	yaiO	0.876864
A_07_P020924	b0359	b0359	0.470772
A_07_P010289	b0359	b0359	-0.0634845
A_07_P020927	b0361	insD	0.443688
A_07_P020932	b0362	b0362	0.517701
A_07_P020937	b0363	yaiP	0.470969
A_07_P020943	b0364	yaiS	0.447479
A_07_P020949	b0365	tauA	0.383549
A_07_P020951	b0366	tauB	0.302687
A_07_P020958	b0367	tauC	-0.359559
A_07_P020964	b0368	tauD	1.17093
A_07_P020966	b0369	hemB	-0.253452
A_07_P020975	b0370	b0370	0.802755
A_07_P020980	b0371	yaiT	0.424142
A_07_P020983	b0374	b0374	0.234458
A_07_P020987	b0375	yaiV	0.445304
A_07_P020991	b0376	ampH	-0.0172149
A_07_P020999	b0377	sbmA	-0.191413
A_07_P021005	b0378	yaiW	-0.114597
A_07_P021007	b0379	yaiY	0.532592
A_07_P010294	b0380	yaiZ	0.00352682
A_07_P021019	b0381	ddlA	0.110894
A_07_P021023	b0382	iraP	-0.530813
A_07_P021029	b0383	phoA	0.238785
A_07_P021034	b0384	psiF	-0.580725
A_07_P021039	b0385	adrA	-0.126535
A_07_P021045	b0386	proC	0.12908
A_07_P021047	b0387	yaiI	-0.782147
A_07_P021052	b0388	aroL	0.167024
A_07_P021060	b0389	yaiA	-0.465272
A_07_P021063	b0390	aroM	0.33223
A_07_P021069	b0391	yaiE	-0.514568
A_07_P021074	b0392	ykiA	0.3404
A_07_P021080	b0393	rdgC	1.58528
A_07_P021084	b0394	mak	0.5197
A_07_P021086	b0395	b0395	0.21903
A_07_P021091	b0396	araJ	0.485704
A_07_P021099	b0397	sbcC	0.447687
A_07_P021099	b0397	sbcC	0.185122
A_07_P021099	b0397	sbcC	0.151209
A_07_P021099	b0397	sbcC	0.0860524
A_07_P021099	b0397	sbcC	-0.1122
A_07_P021103	b0398	sbcD	-0.0908756
A_07_P021109	b0399	phoB	0.174472
A_07_P021115	b0400	phoR	-0.258487
A_07_P021120	b0401	brnQ	0.337875
A_07_P021122	b0402	proY	1.33702
A_07_P021126	b0403	malZ	0.750835
A_07_P021134	b0404	acpH	-0.1226
A_07_P021137	b0405	queA	0.338033
A_07_P021144	b0406	tgt	0.104922
A_07_P021148	b0407	yajC	-0.348414
A_07_P021151	b0408	secD	0.0535102
A_07_P021156	b0409	secF	0.564046
A_07_P021164	b0410	yajD	-0.0637007
A_07_P021167	b0411	tsx	-0.349925
A_07_P021173	b0412	yajI	0.918999
A_07_P021179	b0413	nrdR	-0.0830284
A_07_P021185	b0414	ribD	-0.147358
A_07_P021187	b0415	ribE	0.324389
A_07_P021187	b0415	ribE	0.142518
A_07_P021187	b0415	ribE	0.0830793
A_07_P021187	b0415	ribE	0.0566182
A_07_P021187	b0415	ribE	0.0237511
A_07_P021194	b0416	nusB	0.430666
A_07_P021200	b0417	thiL	0.315633
A_07_P021204	b0418	pgpA	0.721759
A_07_P021210	b0419	yajO	0.376613
A_07_P021211	b0420	dxs	-0.0736549
A_07_P021218	b0421	ispA	1.0823
A_07_P021224	b0422	xseB	-0.69759
A_07_P021226	b0423	thiI	0.60139
A_07_P021231	b0424	yajL	0.0519392
A_07_P021236	b0425	panE	-0.397612
A_07_P021245	b0426	yajQ	0.180525
A_07_P021246	b0427	yajR	0.469878
A_07_P021254	b0428	cyoE	0.905624
A_07_P021258	b0429	cyoD	0.597514
A_07_P021261	b0430	cyoC	0.510726
A_07_P021268	b0431	cyoB	-0.212351
A_07_P021271	b0432	cyoA	-0.414327
A_07_P021279	b0433	ampG	-1.89722
A_07_P021285	b0434	yajG	-0.652746
A_07_P021288	b0435	bolA	-0.398102
A_07_P021295	b0436	tig	0.0522038
A_07_P021300	b0437	clpP	-0.0252615
A_07_P021303	b0438	clpX	0.198169
A_07_P021309	b0439	lon	0.327884
A_07_P021314	b0440	hupB	-0.299331
A_07_P021316	b0441	ppiD	-0.265549
A_07_P021322	b0442	ybaV	-0.102109
A_07_P021326	b0443	ybaW	0.443631
A_07_P021334	b0444	queC	0.439671
A_07_P021336	b0445	ybaE	0.819227
A_07_P021345	b0446	cof	-0.172083
A_07_P021347	b0447	ybaO	0.173452
A_07_P021355	b0448	mdlA	0.138253
A_07_P021356	b0449	mdlB	-0.246116
A_07_P021363	b0450	glnK	-0.316866
A_07_P021366	b0451	amtB	1.19674
A_07_P021371	b0452	tesB	-0.293528
A_07_P021380	b0453	ybaY	-0.331147
A_07_P021381	b0454	ybaZ	-0.00761084
A_07_P021388	b0456	ybaA	-0.275061
A_07_P021391	b0457	ylaB	0.185748
A_07_P021396	b0458	ylaC	0.590183
A_07_P021405	b0459	maa	0.147296
A_07_P021406	b0460	hha	0.402022
A_07_P021411	b0461	ybaJ	-0.572572
A_07_P021417	b0462	acrB	0.84745
A_07_P021423	b0463	acrA	-0.0281078
A_07_P021430	b0464	acrR	0.9927
A_07_P021433	b0465	kefA	0.358071
A_07_P021440	b0466	ybaM	0.155207
A_07_P021445	b0467	priC	0.0185594
A_07_P021446	b0468	ybaN	-0.363569
A_07_P021451	b0469	apt	-0.267286
A_07_P021457	b0470	dnaX	-0.787625
A_07_P021461	b0471	ybaB	-0.201455
A_07_P021466	b0472	recR	-0.0800426
A_07_P021471	b0473	htpG	0.187491
A_07_P021477	b0474	adk	0.216161
A_07_P021484	b0475	hemH	0.475218
A_07_P021486	b0476	aes	0.422682
A_07_P021491	b0477	gsk	0.641739
A_07_P021498	b0478	ybaL	0.352628
A_07_P021501	b0479	fsr	0.222289
A_07_P021509	b0480	ushA	0.504149
A_07_P021513	b0481	ybaK	0.123125
A_07_P021519	b0482	ybaP	0.151003
A_07_P021524	b0483	ybaQ	0.412878
A_07_P016208	b0484	copA	0.971127
A_07_P016211	b0485	ybaS	0.0136407
A_07_P016218	b0486	ybaT	0.582681
A_07_P016225	b0487	cueR	-0.0970476
A_07_P016226	b0488	ybbJ	0.881263
A_07_P016235	b0489	qmcA	0.135097
A_07_P016238	b0490	ybbL	-0.787165
A_07_P016241	b0491	ybbM	1.16685
A_07_P016249	b0492	ybbN	0.0523875
A_07_P016251	b0493	ybbO	0.445938
A_07_P016260	b0494	tesA	0.0962049
A_07_P016261	b0495	ybbA	0.394405
A_07_P016266	b0496	ybbP	1.41625
A_07_P016274	b0497	rhsD	-0.618768
A_07_P016279	b0498	ybbC	0.13198
A_07_P016283	b0499	ylbH	0.464866
A_07_P016287	b0500	ybbD	0.118857
A_07_P016291	b0501	b0501	0.0840575
A_07_P016297	b0502	ylbG	-0.276002
A_07_P016305	b0503	ybbB	0.339399
A_07_P016306	b0504	allS	0.00153389
A_07_P016314	b0505	allA	-0.539385
A_07_P016317	b0506	allR	0.721333
A_07_P016323	b0507	gcl	-0.356419
A_07_P016326	b0508	hyi	0.0348144
A_07_P016334	b0509	glxR	0.507069
A_07_P016340	b0510	b0510	1.12381
A_07_P016343	b0511	ybbW	-0.48726
A_07_P016349	b0512	allB	0.0562537
A_07_P016353	b0513	ybbY	0.495236
A_07_P016358	b0514	glxK	0.594371
A_07_P016365	b0515	ylbA	-0.134918
A_07_P016366	b0516	allC	0.0288082
A_07_P016372	b0517	allD	0.299702
A_07_P016376	b0518	fdrA	0.237083
A_07_P016383	b0519	ylbE	1.09744
A_07_P016388	b0520	ylbF	0.189252
A_07_P016391	b0521	ybcF	0.857484
A_07_P016397	b0522	purK	0.0451956
A_07_P016404	b0523	purE	-0.8508
A_07_P016406	b0524	lpxH	0.408418
A_07_P016413	b0525	ppiB	-0.467242
A_07_P016416	b0526	cysS	-0.155972
A_07_P016424	b0527	ybcI	0.378011
A_07_P016429	b0528	ybcJ	-0.50128
A_07_P016432	b0529	folD	0.430719
A_07_P016437	b0530	sfmA	0.163514
A_07_P016442	b0531	sfmC	0.694037
A_07_P016446	b0532	sfmD	0.725591
A_07_P016452	b0533	sfmH	0.439025
A_07_P016456	b0534	sfmF	0.262143
A_07_P016465	b0535	fimZ	0.199347
A_07_P016467	b0537	intD	0.158179
A_07_P016479	b0538	b0538	-0.0664841
A_07_P016473	b0539	exoD	0.61058
A_07_P016482	b0543	emrE	0.30421
A_07_P016486	b0544	ybcK	0.281912
A_07_P016493	b0545	ybcL	-0.185412
A_07_P016496	b0546	ybcM	0.621669
A_07_P016504	b0547	ybcN	-0.0483551
A_07_P016508	b0548	ninE	0.307363
A_07_P016514	b0549	ybcO	-0.249649
A_07_P016520	b0550	rusA	0.0781399
A_07_P016524	b0551	quuD	0.322741
A_07_P016526	b0553	nmpC	0.669645
A_07_P016531	b0554	essD	-0.0347422
A_07_P016536	b0555	arrD	0.987271
A_07_P016543	b0556	rzpD	0.928424
A_07_P010301	b0556	rzpD	0.601467
A_07_P016549	b0557	borD	-0.775797
A_07_P016554	b0558	ybcV	0.472644
A_07_P016559	b0559	ybcW	0.786998
A_07_P016561	b0560	nohB	1.04836
A_07_P016568	b0561	tfaD	0.957134
A_07_P016573	b0562	ybcY	-1.44929
A_07_P016578	b0563	tfaX	-0.586622
A_07_P016584	b0564	appY	0.424167
A_07_P016589	b0565	ompT	0.212092
A_07_P016593	b0566	envY	0.450262
A_07_P016596	b0567	ybcH	0.496826
A_07_P016605	b0568	nfrA	0.416775
A_07_P016609	b0569	nfrB	0.425448
A_07_P016611	b0570	cusS	-0.883333
A_07_P016618	b0571	cusR	-0.164829
A_07_P016623	b0572	cusC	-0.935311
A_07_P016630	b0573	cusF	0.00514895
A_07_P016631	b0574	cusB	-0.255388
A_07_P016637	b0575	cusA	1.86168
A_07_P016642	b0576	pheP	1.04225
A_07_P016648	b0577	ybdG	-0.25215
A_07_P016654	b0578	nfsB	0.38241
A_07_P016657	b0579	ybdF	0.543134
A_07_P016663	b0580	ybdJ	1.27632
A_07_P016666	b0581	ybdK	0.742305
A_07_P016673	b0583	entD	-0.0619876
A_07_P016680	b0584	fepA	0.0507926
A_07_P016684	b0585	fes	0.474626
A_07_P016684	b0585	fes	0.447765
A_07_P016684	b0585	fes	-0.00823249
A_07_P016684	b0585	fes	-0.307888
A_07_P016684	b0585	fes	-0.593256
A_07_P016690	b0586	entF	0.0115215
A_07_P016692	b0587	fepE	1.15254
A_07_P016698	b0588	fepC	0.161654
A_07_P016701	b0589	fepG	-0.551688
A_07_P016707	b0590	fepD	0.085117
A_07_P016711	b0591	entS	0.989978
A_07_P016720	b0592	fepB	0.514705
A_07_P016721	b0593	entC	-0.061304
A_07_P016729	b0594	entE	0.362079
A_07_P016731	b0595	entB	-0.137657
A_07_P016737	b0596	entA	0.367103
A_07_P016744	b0597	ybdB	-0.0734626
A_07_P016748	b0598	cstA	1.50444
A_07_P016754	b0599	ybdH	0.402182
A_07_P016760	b0600	ybdL	-0.406407
A_07_P016765	b0601	ybdM	0.0314163
A_07_P016768	b0602	ybdN	0.218568
A_07_P016771	b0603	ybdO	0.444264
A_07_P016779	b0604	dsbG	-0.0364305
A_07_P016781	b0605	ahpC	0.0260578
A_07_P016786	b0606	ahpF	-0.263318
A_07_P016792	b0607	uspG	0.0468443
A_07_P016796	b0608	ybdR	0.60788
A_07_P016804	b0609	b0609	0.125096
A_07_P016807	b0610	rnk	-0.324076
A_07_P016812	b0611	rna	-0.542838
A_07_P016818	b0612	citT	0.324073
A_07_P016821	b0613	citG	0.279034
A_07_P016830	b0614	citX	-1.07377
A_07_P009641	b0615	citF	0.390675
A_07_P009650	b0616	citE	0.569343
A_07_P009653	b0617	citD	0.48755
A_07_P009656	b0618	citC	0.465297
A_07_P009663	b0619	dpiB	-0.328107
A_07_P009666	b0620	dpiA	-1.36667
A_07_P009671	b0621	dcuC	1.05298
A_07_P009676	b0622	pagP	-1.51283
A_07_P009684	b0623	cspE	-0.389007
A_07_P009690	b0624	crcB	0.46252
A_07_P009694	b0625	b0625	0.13099
A_07_P009697	b0626	ybeM	0.43738
A_07_P009703	b0627	tatE	-0.243141
A_07_P009709	b0628	lipA	0.0362744
A_07_P009714	b0629	ybeF	-1.73157
A_07_P009718	b0630	lipB	0.195592
A_07_P009724	b0631	ybeD	-0.742672
A_07_P009726	b0632	dacA	-0.0244826
A_07_P009735	b0633	rlpA	0.0996939
A_07_P009737	b0634	mrdB	0.358292
A_07_P009743	b0635	mrdA	0.112163
A_07_P009747	b0636	ybeA	0.230845
A_07_P009752	b0637	ybeB	0.6628
A_07_P009759	b0638	cobC	0.183867
A_07_P009762	b0639	nadD	-0.338344
A_07_P009769	b0640	holA	0.872041
A_07_P009773	b0641	rlpB	0.615995
A_07_P009777	b0642	leuS	-0.0994821
A_07_P009784	b0643	ybeL	0.204354
A_07_P009787	b0644	ybeQ	0.360583
A_07_P009794	b0645	ybeR	-0.77531
A_07_P009800	b0646	djlB	0.841723
A_07_P009802	b0647	ybeT	0.496781
A_07_P009808	b0648	ybeU	-0.171714
A_07_P009811	b0649	djlC	0.227845
A_07_P009817	b0650	hscC	0.348266
A_07_P009825	b0651	rihA	0.42605
A_07_P009830	b0652	gltL	-0.203464
A_07_P009831	b0653	gltK	0.337286
A_07_P009836	b0654	gltJ	0.322275
A_07_P009841	b0655	gltI	-0.0462173
A_07_P009848	b0657	lnt	0.502378
A_07_P009852	b0658	ybeX	-0.12095
A_07_P009856	b0659	ybeY	0.156544
A_07_P009865	b0660	ybeZ	-0.540246
A_07_P009866	b0661	miaB	0.484876
A_07_P009874	b0662	ubiF	-0.0742447
A_07_P009880	b0663	b0663	0.530221
A_07_P009885	b0671	b0671	-1.01969
A_07_P009887	b0674	asnB	-0.863098
A_07_P009895	b0675	nagD	-0.0864091
A_07_P009896	b0676	nagC	0.404592
A_07_P009903	b0677	nagA	0.0301148
A_07_P009910	b0678	nagB	0.0592896
A_07_P009911	b0679	nagE	1.34706
A_07_P009919	b0680	glnS	-0.48903
A_07_P009924	b0681	ybfM	-0.0673535
A_07_P009926	b0682	ybfN	0.631616
A_07_P009932	b0683	fur	0.178034
A_07_P009938	b0684	fldA	0.175494
A_07_P009941	b0685	ybfE	-0.276724
A_07_P009949	b0686	ybfF	0.456496
A_07_P009955	b0687	seqA	-0.53517
A_07_P009956	b0688	pgm	-0.194298
A_07_P009965	b0689	ybfP	-0.4397
A_07_P009970	b0690	ybfG	0.831216
A_07_P009971	b0691	ybfG	0.494525
A_07_P009978	b0692	potE	-0.0396413
A_07_P009981	b0693	speF	-0.658244
A_07_P009988	b0694	kdpE	-0.179355
A_07_P009994	b0695	kdpD	-0.826077
A_07_P009996	b0696	kdpC	0.182836
A_07_P010003	b0697	kdpB	0.389002
A_07_P010006	b0698	kdpA	0.868357
A_07_P010014	b0699	ybfA	-1.24411
A_07_P010017	b0700	rhsC	-0.138629
A_07_P010022	b0701	b0701	0.552923
A_07_P010028	b0702	ybfB	-0.326123
A_07_P010033	b0703	ybfO	-1.04096
A_07_P010040	b0704	ybfC	-0.516046
A_07_P010041	b0705	ybfL	-0.404937
A_07_P010047	b0706	ybfD	-0.226003
A_07_P010051	b0707	ybgA	0.210109
A_07_P010056	b0708	phr	-0.194701
A_07_P010061	b0709	ybgH	-0.0157935
A_07_P010066	b0710	ybgI	0.558119
A_07_P010075	b0711	ybgJ	0.676049
A_07_P010077	b0712	ybgK	0.55355
A_07_P010083	b0713	ybgL	0.243682
A_07_P010088	b0714	nei	-0.626569
A_07_P010091	b0715	abrB	1.37312
A_07_P010097	b0716	ybgO	0.200313
A_07_P010101	b0717	ybgP	0.891075
A_07_P010106	b0718	ybgQ	-0.227426
A_07_P010111	b0719	ybgD	0.873675
A_07_P010118	b0720	gltA	0.31719
A_07_P010122	b0721	sdhC	-0.231259
A_07_P010127	b0722	sdhD	0.445043
A_07_P010135	b0723	sdhA	0.0913505
A_07_P010139	b0724	sdhB	0.251787
A_07_P010142	b0725	b0725	-0.266014
A_07_P010149	b0726	sucA	0.288388
A_07_P010151	b0727	sucB	0.289264
A_07_P010159	b0728	sucC	0.199035
A_07_P010165	b0729	sucD	0.10206
A_07_P010170	b0730	mngR	-0.427436
A_07_P010171	b0731	mngA	0.452583
A_07_P010176	b0732	mngB	0.31543
A_07_P010185	b0733	cydA	0.332886
A_07_P010187	b0734	cydB	-0.0162443
A_07_P010194	b0735	ybgE	0.679082
A_07_P010198	b0736	ybgC	-0.388572
A_07_P010205	b0737	tolQ	0.130662
A_07_P010209	b0738	tolR	0.301141
A_07_P010215	b0739	tolA	0.893466
A_07_P010216	b0740	tolB	-0.199157
A_07_P010223	b0741	pal	0.293525
A_07_P010230	b0742	ybgF	0.25292
A_07_P010232	b0750	nadA	0.272679
A_07_P010236	b0751	pnuC	0.984862
A_07_P010243	b0752	zitB	0.839276
A_07_P010246	b0753	ybgS	0.0870504
A_07_P010251	b0754	aroG	0.263361
A_07_P004227	b0755	gpmA	-0.328177
A_07_P004231	b0756	galM	0.737571
A_07_P004240	b0757	galK	-0.442435
A_07_P004241	b0758	galT	0.434097
A_07_P004246	b0759	galE	0.461573
A_07_P004252	b0760	modF	0.524201
A_07_P004260	b0761	modE	0.382767
A_07_P004262	b0762	ybhT	0.82834
A_07_P004270	b0763	modA	0.213875
A_07_P004275	b0764	modB	0.442656
A_07_P004279	b0765	modC	0.303571
A_07_P004285	b0766	ybhA	0.474866
A_07_P004288	b0767	pgl	1.29729
A_07_P004293	b0768	ybhD	-1.09161
A_07_P004296	b0769	ybhH	0.525863
A_07_P004302	b0770	ybhI	0.212951
A_07_P004308	b0771	ybhJ	0.61757
A_07_P004315	b0772	ybhC	1.01941
A_07_P004319	b0773	ybhB	-0.16661
A_07_P004325	b0774	bioA	0.194632
A_07_P004326	b0775	bioB	0.750465
A_07_P004331	b0776	bioF	0.724804
A_07_P004340	b0777	bioC	0.876754
A_07_P004343	b0778	bioD	0.496584
A_07_P004347	b0779	uvrB	0.660194
A_07_P004351	b0780	ybhK	0.40032
A_07_P004360	b0781	moaA	0.566594
A_07_P004361	b0782	moaB	-0.139435
A_07_P004368	b0783	moaC	0.512785
A_07_P004375	b0784	moaD	0.555727
A_07_P004379	b0785	moaE	0.699835
A_07_P004381	b0786	ybhL	0.547158
A_07_P004387	b0787	ybhM	1.13026
A_07_P004392	b0788	ybhN	0.523414
A_07_P004398	b0789	ybhO	0.116738
A_07_P004404	b0790	ybhP	0.081096
A_07_P004406	b0791	ybhQ	0.0268717
A_07_P004412	b0792	ybhR	0.827639
A_07_P004418	b0793	ybhS	0.821918
A_07_P004422	b0794	ybhF	0.502267
A_07_P004426	b0795	ybhG	0.61411
A_07_P004432	b0796	ybiH	-0.12352
A_07_P004438	b0797	rhlE	-0.0286245
A_07_P004442	b0798	ybiA	0.13824
A_07_P004448	b0799	dinG	-0.0464396
A_07_P004455	b0800	ybiB	0.650603
A_07_P004457	b0801	ybiC	-0.246424
A_07_P004463	b0802	ybiJ	-0.18783
A_07_P004466	b0803	ybiI	-0.416171
A_07_P004475	b0804	ybiX	1.44698
A_07_P004476	b0805	fiu	-0.0402094
A_07_P004484	b0806	ybiM	-0.05295
A_07_P010331	b0806	ybiM	-0.239005
A_07_P004487	b0807	rlmF	0.35458
A_07_P004491	b0808	ybiO	1.34191
A_07_P004500	b0809	glnQ	-0.531046
A_07_P004503	b0810	glnP	-0.384114
A_07_P004510	b0811	glnH	0.119386
A_07_P004515	b0812	dps	-0.0220035
A_07_P004518	b0813	rhtA	1.09727
A_07_P004524	b0814	ompX	-0.073528
A_07_P004528	b0815	ybiP	0.327594
A_07_P004533	b0816	yliL	-1.1293
A_07_P004536	b0817	mntR	0.805068
A_07_P004542	b0818	ybiR	1.00742
A_07_P004547	b0819	ybiS	0.207935
A_07_P004555	b0820	ybiT	0.371126
A_07_P004556	b0821	ybiU	0.879519
A_07_P004564	b0822	ybiV	0.101427
A_07_P004566	b0823	ybiW	-0.260525
A_07_P004573	b0824	ybiY	-0.0695797
A_07_P004579	b0825	fsaA	0.393529
A_07_P004583	b0826	moeB	0.0770373
A_07_P004586	b0827	moeA	0.128353
A_07_P004591	b0828	iaaA	0.401751
A_07_P004599	b0829	gsiA	0.335625
A_07_P004603	b0830	gsiB	0.0509004
A_07_P004610	b0831	gsiC	0.34697
A_07_P004614	b0832	gsiD	0.434883
A_07_P004620	b0833	yliE	0.168113
A_07_P004622	b0834	yliF	0.411648
A_07_P004626	b0835	yliG	-1.17903
A_07_P004631	b0836	bssR	0.754001
A_07_P004637	b0837	yliI	0.555877
A_07_P004644	b0838	yliJ	-0.262188
A_07_P004647	b0839	dacC	-0.156888
A_07_P004651	b0840	deoR	-0.216449
A_07_P004660	b0841	ybjG	0.949747
A_07_P004661	b0842	cmr	0.377384
A_07_P004670	b0843	ybjH	0.453234
A_07_P004674	b0844	ybjI	0.165933
A_07_P004677	b0845	ybjJ	0.590305
A_07_P004684	b0846	ybjK	0.235307
A_07_P004688	b0847	ybjL	-0.509978
A_07_P004692	b0848	ybjM	0.206757
A_07_P004696	b0849	grxA	-0.161263
A_07_P004701	b0850	ybjC	-1.0034
A_07_P004708	b0851	nfsA	0.120317
A_07_P004711	b0852	rimK	-0.0309037
A_07_P004718	b0853	ybjN	0.267072
A_07_P004724	b0854	potF	-0.856642
A_07_P004730	b0855	potG	0.538787
A_07_P004732	b0856	potH	0.455119
A_07_P004732	b0856	potH	0.448481
A_07_P004732	b0856	potH	0.394617
A_07_P004732	b0856	potH	0.322635
A_07_P004732	b0856	potH	-0.12908
A_07_P004740	b0857	potI	0.495909
A_07_P004742	b0858	ybjO	0.093935
A_07_P004749	b0859	rumB	0.0082008
A_07_P004751	b0860	artJ	0.455074
A_07_P004759	b0861	artM	0.623415
A_07_P004761	b0862	artQ	0.936672
A_07_P004766	b0863	artI	0.32411
A_07_P004773	b0864	artP	-0.315042
A_07_P004777	b0865	ybjP	0.188322
A_07_P004784	b0866	ybjQ	-0.043291
A_07_P004789	b0867	amiD	0.731142
A_07_P004791	b0868	ybjS	0.78785
A_07_P004800	b0869	ybjT	0.805733
A_07_P004805	b0870	ltaE	0.00516742
A_07_P004806	b0871	poxB	0.613694
A_07_P004813	b0872	hcr	0.905451
A_07_P004816	b0873	hcp	0.485581
A_07_P004824	b0874	ybjE	-0.204827
A_07_P004830	b0875	aqpZ	1.37973
A_07_P004834	b0876	ybjD	0.143782
A_07_P004839	b0877	ybjX	-0.104636
A_07_P004841	b0878	macA	1.13495
A_07_P004848	b0879	macB	0.860396
A_07_P004854	b0880	cspD	-0.872727
A_07_P004856	b0881	clpS	-0.465827
A_07_P004862	b0882	clpA	0.232745
A_07_P004869	b0884	infA	-0.0485184
A_07_P004874	b0885	aat	-0.30892
A_07_P004879	b0886	cydC	0.516376
A_07_P004881	b0887	cydD	0.660194
A_07_P004888	b0888	trxB	0.216615
A_07_P004893	b0889	lrp	-0.35466
A_07_P004899	b0890	ftsK	0.31056
A_07_P004904	b0891	lolA	-0.180902
A_07_P004906	b0892	rarA	0.124877
A_07_P004911	b0893	serS	-0.345372
A_07_P004916	b0894	dmsA	-0.251547
A_07_P004924	b0895	dmsB	0.139113
A_07_P004926	b0896	dmsC	0.330786
A_07_P004935	b0897	ycaC	-0.943859
A_07_P004939	b0898	ycaD	-0.285118
A_07_P004945	b0899	ycaM	0.703718
A_07_P004950	b0900	ycaN	0.584361
A_07_P004952	b0901	ycaK	-0.172393
A_07_P004958	b0902	pflA	0.0981956
A_07_P004961	b0903	pflB	-0.481581
A_07_P004969	b0904	focA	-0.308214
A_07_P004973	b0905	ycaO	-0.165315
A_07_P004976	b0906	ycaP	0.448794
A_07_P004981	b0907	serC	0.241049
A_07_P004990	b0908	aroA	-0.118155
A_07_P004992	b0909	ycaL	1.43518
A_07_P004996	b0910	cmk	-0.204009
A_07_P005002	b0911	rpsA	-0.268358
A_07_P005009	b0912	ihfB	-0.326967
A_07_P005013	b0913	ycaI	0.847256
A_07_P005017	b0914	msbA	0.85672
A_07_P005022	b0915	lpxK	-0.818231
A_07_P005026	b0916	ycaQ	0.34121
A_07_P005035	b0917	ycaR	-0.864827
A_07_P005040	b0918	kdsB	0.391407
A_07_P005042	b0919	ycbJ	0.229833
A_07_P005049	b0920	ycbC	1.05618
A_07_P005053	b0921	smtA	0.162677
A_07_P005056	b0922	mukF	0.0451784
A_07_P005064	b0923	mukE	-1.09206
A_07_P005066	b0924	mukB	0.574753
A_07_P005073	b0925	ycbB	0.332576
A_07_P005076	b0926	ycbK	0.385991
A_07_P005083	b0927	ycbL	0.242225
A_07_P005088	b0928	aspC	-0.214128
A_07_P005092	b0929	ompF	0.2175
A_07_P005096	b0930	asnS	-0.228927
A_07_P005105	b0931	pncB	0.233354
A_07_P005106	b0932	pepN	0.338714
A_07_P005114	b0933	ssuB	-0.156449
A_07_P005118	b0934	ssuC	-0.200582
A_07_P005122	b0935	ssuD	1.01604
A_07_P005130	b0936	ssuA	0.498894
A_07_P005134	b0937	ssuE	0.0806794
A_07_P005137	b0938	ycbQ	-0.149798
A_07_P005145	b0939	ycbR	-0.114901
A_07_P005146	b0940	ycbS	0.915824
A_07_P005153	b0941	ycbT	0.0942136
A_07_P005160	b0942	ycbU	0.362949
A_07_P005162	b0943	ycbV	0.819307
A_07_P005167	b0944	ycbF	-0.220916
A_07_P005175	b0945	pyrD	0.964309
A_07_P005180	b0946	ycbW	-0.135825
A_07_P005181	b0947	ycbX	-0.0318992
A_07_P005186	b0948	rlmL	-0.0395104
A_07_P005192	b0949	uup	0.766186
A_07_P005197	b0950	pqiA	-0.14676
A_07_P005203	b0951	pqiB	0.0134877
A_07_P005209	b0952	ymbA	0.335891
A_07_P005212	b0953	rmf	-1.14946
A_07_P005216	b0954	fabA	-0.421732
A_07_P005221	b0955	ycbZ	0.48337
A_07_P005226	b0956	ycbG	-0.283588
A_07_P005234	b0957	ompA	0.163583
A_07_P005240	b0958	sulA	0.0704767
A_07_P005243	b0959	sxy	0.538572
A_07_P005250	b0960	yccS	-0.218914
A_07_P005253	b0961	yccF	-0.0753741
A_07_P005259	b0962	helD	-0.470515
A_07_P005264	b0963	mgsA	-0.0191059
A_07_P005268	b0964	yccT	0.242651
A_07_P005271	b0965	yccU	-0.0194702
A_07_P005278	b0966	hspQ	-0.524138
A_07_P005282	b0967	yccW	-0.130941
A_07_P005289	b0968	yccX	0.143347
A_07_P005292	b0969	yccK	0.332435
A_07_P005300	b0970	yccA	0.149298
A_07_P005301	b0972	hyaA	-0.171362
A_07_P005310	b0973	hyaB	-0.2397
A_07_P005313	b0974	hyaC	0.494745
A_07_P005317	b0975	hyaD	0.422129
A_07_P005323	b0976	hyaE	-0.493483
A_07_P005328	b0977	hyaF	0.734864
A_07_P005333	b0978	appC	0.839895
A_07_P005337	b0979	appB	-0.176497
A_07_P005341	b0980	appA	0.594693
A_07_P005350	b0981	etk	0.546381
A_07_P005355	b0982	etp	-0.0258567
A_07_P005356	b0983	gfcE	-0.105996
A_07_P005364	b0984	gfcD	1.05777
A_07_P005368	b0985	gfcC	0.612265
A_07_P005371	b0986	gfcB	0.000405492
A_07_P005379	b0987	gfcA	0.291788
A_07_P005381	b0988	insB	0.707785
A_07_P005389	b0989	cspH	-0.077648
A_07_P005392	b0990	cspG	0.373473
A_07_P001189	b0991	ymcE	-0.724718
A_07_P001194	b0992	yccM	0.981629
A_07_P001197	b0993	torS	0.642169
A_07_P001201	b0994	torT	1.23182
A_07_P001209	b0995	torR	-0.456932
A_07_P001215	b0996	torC	-0.710424
A_07_P001220	b0997	torA	0.892691
A_07_P001224	b0998	torD	0.427309
A_07_P001226	b0999	cbpM	0.478472
A_07_P001235	b1000	cbpA	0.446383
A_07_P001240	b1001	yccE	-0.854153
A_07_P001241	b1002	agp	0.4443
A_07_P001246	b1003	yccJ	0.433811
A_07_P001254	b1004	wrbA	0.297201
A_07_P001260	b1005	b1005	-0.945501
A_07_P001261	b1006	rutG	0.22223
A_07_P001269	b1007	rutF	-0.0314436
A_07_P001274	b1008	rutE	0.235555
A_07_P001278	b1009	rutD	1.64656
A_07_P001283	b1010	rutC	0.132545
A_07_P001287	b1011	rutB	0.641263
A_07_P001291	b1012	rutA	0.4303
A_07_P001300	b1013	rutR	0.949982
A_07_P001304	b1014	putA	0.938242
A_07_P001306	b1015	putP	1.53719
A_07_P001312	b1017	b1017	1.03864
A_07_P001316	b1018	efeO	0.278608
A_07_P001323	b1019	efeB	0.484249
A_07_P001326	b1020	phoH	-0.0899572
A_07_P001332	b1021	pgaD	-0.418411
A_07_P001337	b1022	pgaC	0.412265
A_07_P001344	b1023	pgaB	-1.14896
A_07_P001349	b1024	pgaA	-0.0657759
A_07_P001352	b1025	ycdT	0.447209
A_07_P001359	b1028	ymdE	-0.048399
A_07_P001361	b1029	ycdU	0.463376
A_07_P001367	b1030	b1030	0.382467
A_07_P001374	b1031	b1031	-0.210014
A_07_P001376	b1033	ghrA	0.0544689
A_07_P001382	b1034	ycdX	0.054255
A_07_P001389	b1035	ycdY	-0.0845831
A_07_P001391	b1036	ycdZ	0.441328
A_07_P001396	b1037	csgG	0.139128
A_07_P001401	b1038	csgF	-0.437809
A_07_P001409	b1039	csgE	0.698744
A_07_P001412	b1040	csgD	-0.361183
A_07_P001417	b1041	csgB	0.368595
A_07_P001421	b1042	csgA	0.472262
A_07_P001429	b1043	csgC	0.0660228
A_07_P001431	b1044	ymdA	-0.454371
A_07_P001438	b1045	ymdB	-0.486845
A_07_P001444	b1046	ymdC	0.727872
A_07_P001448	b1047	mdoC	0.386334
A_07_P001451	b1048	mdoG	-0.272544
A_07_P001457	b1049	mdoH	0.0595714
A_07_P001463	b1050	yceK	0.0201054
A_07_P001467	b1051	msyB	0.511385
A_07_P001472	b1053	mdtG	0.76125
A_07_P001480	b1054	lpxL	0.518125
A_07_P001482	b1055	yceA	-0.759784
A_07_P001488	b1056	yceI	0.171608
A_07_P001495	b1057	yceJ	-0.122506
A_07_P001500	b1059	solA	-0.561203
A_07_P001504	b1060	bssS	-0.544357
A_07_P001507	b1061	dinI	-0.264726
A_07_P001513	b1062	pyrC	0.438289
A_07_P001517	b1063	yceB	0.05947
A_07_P001521	b1064	grxB	0.0152962
A_07_P001526	b1065	mdtH	1.07532
A_07_P001534	b1066	rimJ	-0.459791
A_07_P001540	b1067	yceH	-0.659007
A_07_P001544	b1068	yceM	0.745678
A_07_P001549	b1069	yceN	0.473738
A_07_P001551	b1070	flgN	0.580284
A_07_P001559	b1071	flgM	0.0768411
A_07_P001564	b1072	flgA	-0.178961
A_07_P001568	b1073	flgB	-0.239251
A_07_P001571	b1074	flgC	0.00412281
A_07_P001576	b1075	flgD	0.0499415
A_07_P001583	b1076	flgE	0.0876966
A_07_P001588	b1077	flgF	0.501273
A_07_P001593	b1078	flgG	0.22403
A_07_P001599	b1079	flgH	0.665337
A_07_P001601	b1080	flgI	-0.290192
A_07_P001608	b1081	flgJ	0.0942707
A_07_P001612	b1082	flgK	-0.660168
A_07_P001620	b1083	flgL	-0.0458466
A_07_P001621	b1084	rne	0.345811
A_07_P001627	b1085	yceQ	0.456521
A_07_P001631	b1086	rluC	0.0668907
A_07_P001639	b1087	yceF	-0.298717
A_07_P001644	b1088	yceD	-0.633131
A_07_P001648	b1089	rpmF	-1.35609
A_07_P001651	b1090	plsX	0.015865
A_07_P001656	b1091	fabH	0.287681
A_07_P001661	b1092	fabD	-0.302637
A_07_P001668	b1093	fabG	-0.0303612
A_07_P001671	b1094	acpP	-0.515303
A_07_P001676	b1095	fabF	-0.715415
A_07_P001685	b1096	pabC	0.5458
A_07_P001687	b1097	yceG	-1.07019
A_07_P001692	b1098	tmk	-0.30168
A_07_P001696	b1099	holB	-0.200051
A_07_P001704	b1100	ycfH	0.858459
A_07_P001710	b1101	ptsG	-0.685104
A_07_P001711	b1102	fhuE	-0.415626
A_07_P001720	b1103	hinT	0.358863
A_07_P001721	b1104	ycfL	0.582861
A_07_P001730	b1105	ycfM	0.654012
A_07_P001731	b1106	thiK	-0.148156
A_07_P001737	b1107	nagZ	0.112337
A_07_P001743	b1108	ycfP	0.261148
A_07_P001747	b1109	ndh	0.167312
A_07_P001753	b1110	ycfJ	-0.178712
A_07_P001759	b1111	ycfQ	0.258948
A_07_P001765	b1112	bhsA	-0.785221
A_07_P001770	b1113	ycfS	-0.18636
A_07_P001771	b1114	mfd	0.200555
A_07_P001779	b1115	ycfT	0.493199
A_07_P001781	b1116	lolC	0.146767
A_07_P001787	b1117	lolD	-0.0823739
A_07_P001793	b1118	lolE	0.715703
A_07_P001798	b1119	nagK	0.245596
A_07_P001805	b1120	cobB	0.272939
A_07_P001806	b1121	ycfZ	0.610761
A_07_P001814	b1122	ymfA	-1.28626
A_07_P001819	b1123	potD	-0.742228
A_07_P006571	b1124	potC	-0.726821
A_07_P006577	b1125	potB	2.03258
A_07_P006583	b1126	potA	-1.22198
A_07_P006587	b1127	pepT	-0.28108
A_07_P006595	b1128	ycfD	-0.0730737
A_07_P006600	b1129	phoQ	0.209109
A_07_P006601	b1130	phoP	-0.280648
A_07_P006606	b1131	purB	0.770219
A_07_P006612	b1132	hflD	0.0421383
A_07_P006616	b1133	mnmA	-0.102959
A_07_P006621	b1134	nudJ	-0.429858
A_07_P006629	b1135	rluE	-1.14106
A_07_P006631	b1136	icd	0.315827
A_07_P006636	b1137	ymfD	1.00119
A_07_P006641	b1138	ymfE	-0.124392
A_07_P006648	b1139	lit	0.433989
A_07_P006651	b1140	intE	-0.37367
A_07_P006656	b1141	xisE	-0.448593
A_07_P006662	b1142	b1142	-0.0914068
A_07_P006670	b1143	ymfI	0.524007
A_07_P006675	b1144	ymfJ	1.01375
A_07_P006676	b1145	ymfK	-1.01625
A_07_P006683	b1146	ymfT	0.974985
A_07_P010355	b1146	ymfT	0.476855
A_07_P006687	b1147	ymfL	0.507507
A_07_P006694	b1148	ymfM	1.10364
A_07_P006696	b1149	ymfN	0.412566
A_07_P006701	b1150	ymfR	-0.50823
A_07_P006706	b1151	ymfO	-0.287439
A_07_P006711	b1152	ymfP	0.119621
A_07_P006716	b1153	ymfQ	-0.0251377
A_07_P006725	b1154	ycfK	0.843071
A_07_P006729	b1155	ymfS	-0.684488
A_07_P006735	b1156	tfaE	-0.068743
A_07_P006740	b1157	stfE	0.244599
A_07_P006744	b1158	pinE	0.510934
A_07_P006746	b1159	mcrA	-0.135826
A_07_P006752	b1160	elbA	-0.844656
A_07_P006759	b1161	ycgX	0.374806
A_07_P006764	b1162	ycgE	-0.801166
A_07_P006770	b1163	ycgF	0.617604
A_07_P006771	b1164	ycgZ	0.0123075
A_07_P006777	b1165	ymgA	-0.716489
A_07_P006784	b1166	ariR	-0.268672
A_07_P006789	b1167	ymgC	0.311095
A_07_P006792	b1168	ycgG	0.179725
A_07_P006798	b1169	b1169	0.377331
A_07_P006805	b1170	b1170	0.235528
A_07_P006807	b1171	ymgD	-0.463933
A_07_P006812	b1172	ymgG	0.159536
A_07_P006820	b1173	b1173	0.613171
A_07_P006821	b1174	minE	-0.644607
A_07_P006827	b1175	minD	-0.316236
A_07_P006831	b1176	minC	0.308401
A_07_P006839	b1177	ycgJ	0.620749
A_07_P006843	b1178	ycgK	-0.909317
A_07_P006850	b1179	ycgL	-0.0477004
A_07_P006851	b1180	ycgM	0.12163
A_07_P006860	b1181	ycgN	0.292229
A_07_P006864	b1182	hlyE	0.196597
A_07_P006868	b1183	umuD	0.345515
A_07_P006875	b1184	umuC	1.03493
A_07_P006878	b1185	dsbB	0.93802
A_07_P006885	b1186	nhaB	1.18644
A_07_P006890	b1187	fadR	-0.0421734
A_07_P006891	b1188	ycgB	0.70038
A_07_P006899	b1189	dadA	0.206654
A_07_P006905	b1190	dadX	0.83788
A_07_P006906	b1191	cvrA	0.214823
A_07_P006914	b1192	ldcA	-0.346746
A_07_P006916	b1193	emtA	0.439409
A_07_P006924	b1194	ycgR	-0.188006
A_07_P006928	b1195	ymgE	0.379211
A_07_P006932	b1196	ycgY	0.0163369
A_07_P006936	b1197	treA	-0.122355
A_07_P006942	b1198	dhaM	1.00817
A_07_P006948	b1199	dhaL	0.268248
A_07_P006953	b1200	dhaK	0.104351
A_07_P006957	b1201	dhaR	-0.23177
A_07_P006961	b1202	ycgV	0.809577
A_07_P006968	b1203	ychF	-0.148403
A_07_P006971	b1204	pth	-0.103536
A_07_P006978	b1205	ychH	-0.445868
A_07_P006981	b1206	ychM	0.688425
A_07_P006987	b1207	prs	-0.726578
A_07_P006991	b1208	ispE	0.571773
A_07_P006998	b1209	lolB	-0.232468
A_07_P007001	b1210	hemA	-0.185058
A_07_P007006	b1211	prfA	0.420254
A_07_P007012	b1212	prmC	0.522681
A_07_P007017	b1213	ychQ	0.48657
A_07_P007024	b1214	ychA	-0.534183
A_07_P007028	b1215	kdsA	-0.0360854
A_07_P007032	b1216	chaA	-0.602992
A_07_P007036	b1217	chaB	0.498398
A_07_P007044	b1218	chaC	0.728963
A_07_P007047	b1219	ychN	0.0777315
A_07_P007051	b1220	ychO	0.0831738
A_07_P007058	b1221	narL	-0.0857743
A_07_P007061	b1222	narX	-0.419238
A_07_P007067	b1223	narK	1.48261
A_07_P007073	b1224	narG	-0.705052
A_07_P007077	b1225	narH	-0.239404
A_07_P007083	b1226	narJ	0.731705
A_07_P007089	b1227	narI	0.473624
A_07_P007093	b1228	ychS	0.470366
A_07_P007098	b1232	purU	-0.906427
A_07_P007105	b1233	ychJ	0.379379
A_07_P007109	b1234	rssA	-0.180678
A_07_P007113	b1235	rssB	-0.360935
A_07_P007116	b1236	galU	0.0440357
A_07_P007124	b1237	hns	-1.1307
A_07_P007128	b1238	tdk	0.69491
A_07_P007132	b1239	b1239	-0.483863
A_07_P007138	b1240	b1240	-0.205454
A_07_P007143	b1241	adhE	-0.084381
A_07_P007149	b1242	ychE	1.24453
A_07_P007151	b1243	oppA	-0.266602
A_07_P007157	b1244	oppB	-1.18226
A_07_P007165	b1245	oppC	1.2746
A_07_P007166	b1246	oppD	-0.190166
A_07_P007171	b1247	oppF	0.471361
A_07_P007178	b1248	yciU	-0.781587
A_07_P007181	b1249	cls	1.19109
A_07_P007187	b1250	kch	-0.0405305
A_07_P010372	b1251	yciI	-0.563274
A_07_P007191	b1251	yciI	-0.591227
A_07_P007196	b1252	tonB	0.675326
A_07_P007204	b1253	yciA	0.0818445
A_07_P007207	b1254	yciB	0.108197
A_07_P007212	b1255	yciC	0.731011
A_07_P007216	b1256	ompW	0.333559
A_07_P007225	b1257	yciE	-0.876297
A_07_P007230	b1258	yciF	-0.440587
A_07_P007235	b1259	yciG	-0.00490501
A_07_P010380	b1259	yciG	-0.653051
A_07_P007238	b1260	trpA	0.247519
A_07_P014291	b1261	trpB	-0.114827
A_07_P014296	b1262	trpC	-0.044979
A_07_P014304	b1263	trpD	0.778655
A_07_P014306	b1264	trpE	0.30502
A_07_P014315	b1266	trpH	-0.0743722
A_07_P014319	b1267	yciO	-0.0800346
A_07_P014324	b1268	yciQ	0.0665746
A_07_P014329	b1269	rluB	-0.318521
A_07_P014335	b1270	btuR	0.114548
A_07_P014337	b1271	yciK	0.0562952
A_07_P014344	b1272	sohB	1.08983
A_07_P014344	b1272	sohB	0.760283
A_07_P014344	b1272	sohB	0.731372
A_07_P014344	b1272	sohB	0.723461
A_07_P014344	b1272	sohB	0.673129
A_07_P014346	b1273	yciN	-0.658262
A_07_P014351	b1274	topA	-0.247651
A_07_P014359	b1275	cysB	0.531514
A_07_P014361	b1276	acnA	0.118007
A_07_P014370	b1277	ribA	-0.0581537
A_07_P014373	b1278	pgpB	0.585852
A_07_P014377	b1279	yciS	0.152959
A_07_P014385	b1280	yciM	0.201895
A_07_P014388	b1281	pyrF	0.433886
A_07_P014394	b1282	yciH	0.0665471
A_07_P014396	b1283	osmB	-0.351945
A_07_P014403	b1284	yciT	-0.290753
A_07_P014407	b1285	gmr	0.267354
A_07_P014412	b1286	rnb	0.409587
A_07_P014418	b1287	yciW	0.272038
A_07_P014421	b1288	fabI	0.322006
A_07_P014428	b1289	ycjD	0.386903
A_07_P014434	b1290	sapF	-0.614806
A_07_P014440	b1291	sapD	-0.0962908
A_07_P014441	b1292	sapC	0.068848
A_07_P014447	b1293	sapB	0.572665
A_07_P014455	b1294	sapA	-0.99252
A_07_P014457	b1295	ymjA	0.224954
A_07_P014465	b1296	puuP	0.815787
A_07_P014466	b1297	puuA	0.309462
A_07_P014475	b1298	puuD	-0.00286958
A_07_P014480	b1299	puuR	0.322892
A_07_P014482	b1300	puuC	0.437314
A_07_P014490	b1301	puuB	-0.0764194
A_07_P014491	b1302	puuE	-0.389591
A_07_P014500	b1303	pspF	-0.0535908
A_07_P014505	b1304	pspA	0.553817
A_07_P014506	b1305	pspB	0.252685
A_07_P014514	b1306	pspC	0.568349
A_07_P014520	b1307	pspD	0.594299
A_07_P014522	b1308	pspE	-0.737138
A_07_P014522	b1308	pspE	-0.737199
A_07_P014530	b1309	ycjM	-0.0433034
A_07_P014531	b1310	ycjN	-0.309182
A_07_P014538	b1311	ycjO	0.0855102
A_07_P014541	b1312	ycjP	-0.367935
A_07_P014547	b1313	ycjQ	0.635128
A_07_P014552	b1314	ycjR	-0.120827
A_07_P014559	b1315	ycjS	0.621621
A_07_P014561	b1316	ycjT	0.421206
A_07_P014568	b1317	ycjU	0.230428
A_07_P014573	b1318	ycjV	-0.821602
A_07_P014576	b1319	ompG	0.538462
A_07_P014585	b1320	ycjW	-1.30067
A_07_P014589	b1321	ycjX	-0.186634
A_07_P014591	b1322	ycjF	0.819815
A_07_P014598	b1323	tyrR	-0.137886
A_07_P014605	b1324	tpx	-0.407406
A_07_P014609	b1325	ycjG	0.609485
A_07_P014612	b1326	mpaA	-0.618695
A_07_P014618	b1327	ycjY	-0.26015
A_07_P014623	b1328	ycjZ	-0.660331
A_07_P014630	b1329	mppA	0.374261
A_07_P014632	b1330	ynaI	0.4975
A_07_P014640	b1332	ynaJ	-1.18173
A_07_P014645	b1333	uspE	-0.443123
A_07_P014647	b1334	fnr	-0.598471
A_07_P014653	b1335	ogt	0.0073679
A_07_P014660	b1336	abgT	0.736433
A_07_P014664	b1337	abgB	0.0600288
A_07_P014666	b1338	abgA	0.320685
A_07_P014672	b1339	abgR	0.190321
A_07_P014679	b1340	ydaL	0.282826
A_07_P014685	b1341	ydaM	0.119363
A_07_P014686	b1342	ydaN	0.266158
A_07_P014695	b1343	dbpA	0.157478
A_07_P014700	b1344	ttcA	-0.208025
A_07_P014705	b1345	intR	0.167593
A_07_P014707	b1346	ydaQ	-0.863146
A_07_P014713	b1347	ydaC	0.0961551
A_07_P014717	b1348	lar	-0.00948347
A_07_P014725	b1349	recT	0.636027
A_07_P014728	b1350	recE	-0.568365
A_07_P014735	b1351	racC	0.0785563
A_07_P014738	b1352	kilR	0.460814
A_07_P014742	b1353	sieB	-0.0375281
A_07_P014748	b1354	b1354	0.507036
A_07_P014752	b1355	ydaG	1.08488
A_07_P014760	b1356	racR	-0.250037
A_07_P014762	b1357	ydaS	0.719147
A_07_P014769	b1358	ydaT	-1.45099
A_07_P014773	b1359	ydaU	0.771862
A_07_P014777	b1360	ydaV	1.18613
A_07_P014781	b1361	ydaW	-0.632029
A_07_P014786	b1362	rzpR	0.0248625
A_07_P014792	b1363	trkG	0.424798
A_07_P014798	b1364	b1364	1.27328
A_07_P014801	b1365	ynaK	0.200376
A_07_P014807	b1366	ydaY	0.509888
A_07_P014812	b1367	b1367	0.389157
A_07_P014817	b1368	ynaA	0.176964
A_07_P014821	b1369	b1369	-0.609653
A_07_P014827	b1370	insH	0.0157115
A_07_P010403	b1371	b1371	0.456192
A_07_P014831	b1371	b1371	-0.981621
A_07_P014836	b1372	stfR	0.0898694
A_07_P014841	b1373	tfaR	0.464521
A_07_P014850	b1374	pinR	0.216519
A_07_P014851	b1375	ynaE	-0.946011
A_07_P014857	b1376	uspF	0.254379
A_07_P014861	b1377	ompN	0.0712753
A_07_P014866	b1378	ydbK	0.302987
A_07_P014873	b1379	hslJ	-0.195407
A_07_P014878	b1380	ldhA	-0.100174
A_07_P014885	b1381	ydbH	-0.548908
A_07_P014888	b1382	ynbE	-0.497941
A_07_P014892	b1383	ydbL	0.657241
A_07_P014896	b1384	feaR	0.996924
A_07_P014904	b1385	feaB	0.995311
A_07_P014909	b1386	tynA	-0.770629
A_07_P014914	b1387	maoC	1.16338
A_07_P009042	b1388	paaA	0.352221
A_07_P009046	b1389	paaB	0.494516
A_07_P009052	b1390	paaC	0.261466
A_07_P009057	b1391	paaD	0.177507
A_07_P009062	b1392	paaE	0.590533
A_07_P009069	b1393	paaF	0.122515
A_07_P009075	b1394	paaG	0.230487
A_07_P009078	b1395	paaH	-0.243269
A_07_P009084	b1396	paaI	-0.0902326
A_07_P009088	b1397	paaJ	-0.556607
A_07_P009092	b1398	paaK	0.056352
A_07_P009097	b1399	paaX	-0.580986
A_07_P009101	b1400	paaY	0.618085
A_07_P009108	b1401	b1401	0.52558
A_07_P009118	b1405	b1405	0.676559
A_07_P009122	b1406	ydbC	1.08875
A_07_P009130	b1407	ydbD	0.535086
A_07_P009133	b1408	ynbA	0.44721
A_07_P009140	b1409	ynbB	1.06154
A_07_P009144	b1410	ynbC	-0.0266266
A_07_P009148	b1411	ynbD	1.2409
A_07_P009153	b1412	azoR	-0.37046
A_07_P009158	b1413	hrpA	-0.111904
A_07_P009162	b1414	ydcF	0.512862
A_07_P009166	b1415	aldA	0.491022
A_07_P009173	b1416	b1416	-0.135273
A_07_P009180	b1417	b1417	-0.310221
A_07_P009183	b1418	cybB	0.891774
A_07_P009190	b1419	ydcA	0.0415488
A_07_P009195	b1420	mokB	0.03796
A_07_P010413	b1420	mokB	-0.0899233
A_07_P009199	b1421	trg	-0.168454
A_07_P009204	b1422	ydcI	-0.554502
A_07_P009209	b1423	ydcJ	0.321049
A_07_P009213	b1424	mdoD	0.695989
A_07_P009216	b1425	b1425	-0.330574
A_07_P009222	b1426	ydcH	-0.444343
A_07_P009230	b1427	rimL	0.357004
A_07_P009234	b1428	ydcK	-0.263356
A_07_P009237	b1429	tehA	-0.927904
A_07_P009242	b1430	tehB	-0.525953
A_07_P009250	b1431	ydcL	-0.0461087
A_07_P009252	b1432	ydcM	0.2301
A_07_P009256	b1433	ydcO	-0.106883
A_07_P009265	b1434	ydcN	-0.494198
A_07_P009266	b1435	ydcP	-0.0972055
A_07_P009272	b1436	yncJ	0.146606
A_07_P009276	b1437	b1437	-0.156771
A_07_P009282	b1438	ydcQ	-0.135362
A_07_P009286	b1439	ydcR	0.367816
A_07_P009293	b1440	ydcS	0.0838752
A_07_P009296	b1441	ydcT	0.615737
A_07_P009303	b1442	ydcU	0.94468
A_07_P009310	b1443	ydcV	0.660651
A_07_P009311	b1444	ydcW	0.508152
A_07_P010435	b1445	ydcX	0.981564
A_07_P009317	b1445	ydcX	0.914229
A_07_P009325	b1446	ydcY	-0.718053
A_07_P009328	b1447	ydcZ	1.07625
A_07_P009334	b1448	yncA	-0.0315458
A_07_P009340	b1449	yncB	0.261784
A_07_P009341	b1450	yncC	-0.341506
A_07_P009346	b1451	yncD	-0.175885
A_07_P009354	b1452	yncE	0.00527509
A_07_P009360	b1453	ansP	-0.460133
A_07_P009363	b1454	yncG	-0.361635
A_07_P009367	b1455	yncH	-0.0790951
A_07_P009372	b1456	rhsE	0.347642
A_07_P009376	b1457	ydcD	-0.1178
A_07_P009383	b1458	b1458	-0.109704
A_07_P009389	b1459	yncI	-0.266217
A_07_P009391	b1460	ydcC	0.0245722
A_07_P009396	b1461	pptA	-0.0616296
A_07_P009403	b1462	yddH	-0.146794
A_07_P009406	b1463	nhoA	0.595262
A_07_P009415	b1464	yddE	0.257604
A_07_P009416	b1465	narV	0.610384
A_07_P009423	b1466	narW	0.101742
A_07_P009426	b1467	narY	-0.226329
A_07_P009431	b1468	narZ	-0.306773
A_07_P009436	b1469	narU	0.365469
A_07_P009441	b1470	yddJ	0.379952
A_07_P009441	b1470	yddJ	0.0104195
A_07_P009441	b1470	yddJ	-0.107313
A_07_P009441	b1470	yddJ	-0.751045
A_07_P009441	b1470	yddJ	-1.1105
A_07_P009450	b1471	yddK	0.419987
A_07_P009454	b1472	yddL	0.807429
A_07_P009458	b1473	yddG	0.219784
A_07_P009461	b1474	fdnG	-0.311447
A_07_P009468	b1475	fdnH	-0.0299632
A_07_P009475	b1476	fdnI	-0.402259
A_07_P009480	b1477	yddM	0.200267
A_07_P010438	b1477	yddM	0.0593188
A_07_P009481	b1478	adhP	0.145402
A_07_P009486	b1479	maeA	0.00626374
A_07_P009495	b1481	bdm	-0.706463
A_07_P009499	b1482	osmC	-0.262244
A_07_P009501	b1483	ddpF	0.647135
A_07_P009506	b1484	ddpD	-0.385847
A_07_P009514	b1485	ddpC	-0.211759
A_07_P009517	b1486	ddpB	0.317364
A_07_P009522	b1487	ddpA	-0.00250931
A_07_P009526	b1488	ddpX	0.0858468
A_07_P009534	b1489	dos	0.632758
A_07_P009536	b1490	yddV	-0.218846
A_07_P009544	b1491	yddW	-0.743769
A_07_P009546	b1492	gadC	0.491048
A_07_P009551	b1493	gadB	0.172851
A_07_P009559	b1494	pqqL	0.0374199
A_07_P009562	b1495	yddB	0.0663254
A_07_P009570	b1496	yddA	0.456834
A_07_P009574	b1497	ydeM	-1.01153
A_07_P009578	b1498	ydeN	0.579132
A_07_P009584	b1499	ydeO	0.241035
A_07_P009587	b1500	yneN	0.477564
A_07_P009593	b1501	ydeP	-0.178879
A_07_P009596	b1502	ydeQ	0.103356
A_07_P009604	b1503	ydeR	0.683148
A_07_P009609	b1504	ydeS	-0.484575
A_07_P009612	b1505	ydeT	-0.818875
A_07_P009617	b1506	yneL	-0.582602
A_07_P009624	b1507	hipA	0.536933
A_07_P009626	b1508	hipB	-0.544469
A_07_P009633	b1509	ydeU	-0.0523771
A_07_P009640	b1510	ydeK	0.152136
A_07_P020203	b1511	lsrK	-0.212664
A_07_P020209	b1512	lsrR	0.668713
A_07_P020212	b1513	lsrA	-0.670651
A_07_P020216	b1514	lsrC	0.506776
A_07_P020221	b1515	lsrD	0.488971
A_07_P020229	b1516	lsrB	0.69811
A_07_P020231	b1517	lsrF	-0.0967763
A_07_P020239	b1518	lsrG	-0.0959071
A_07_P020245	b1519	tam	0.0338504
A_07_P020250	b1520	yneE	-0.235253
A_07_P020252	b1521	uxaB	0.12649
A_07_P020256	b1522	yneF	0.179531
A_07_P020262	b1523	yneG	-0.00478181
A_07_P020270	b1524	yneH	-0.880206
A_07_P020272	b1525	sad	0.626202
A_07_P020279	b1526	yneJ	-0.775436
A_07_P020282	b1527	yneK	-0.7942
A_07_P020286	b1528	ydeA	0.184681
A_07_P020291	b1529	marC	0.540248
A_07_P020299	b1530	marR	-0.509895
A_07_P020303	b1531	marA	0.0446402
A_07_P020307	b1532	marB	-0.231117
A_07_P020314	b1533	eamA	1.16959
A_07_P020316	b1534	ydeE	0.929979
A_07_P020322	b1535	ydeH	0.268842
A_07_P020327	b1536	ydeI	-0.00259365
A_07_P020333	b1537	ydeJ	-0.854433
A_07_P020340	b1538	dcp	0.368537
A_07_P020342	b1539	ydfG	-0.117824
A_07_P020348	b1540	ydfH	0.407156
A_07_P020351	b1541	ydfZ	-0.341073
A_07_P020360	b1542	ydfI	0.626795
A_07_P020361	b1543	b1543	0.486017
A_07_P020376	b1547	ydfN	0.163351
A_07_P020388	b1549	ydfO	1.30503
A_07_P020394	b1550	gnsB	0.767718
A_07_P020398	b1551	ynfN	0.45112
A_07_P020403	b1552	cspI	0.981604
A_07_P020406	b1553	ydfP	0.799564
A_07_P020412	b1554	arrQ	0.475361
A_07_P020418	b1555	ydfR	0.508565
A_07_P020424	b1556	essQ	0.916365
A_07_P010455	b1556	essQ	0.0120736
A_07_P020429	b1557	cspB	-0.223767
A_07_P020435	b1558	cspF	-0.225921
A_07_P020436	b1559	quuQ	-0.113543
A_07_P020445	b1560	ydfU	-0.196504
A_07_P020446	b1561	rem	-0.931949
A_07_P020454	b1562	hokD	-3.08659
A_07_P020458	b1563	relE	0.426963
A_07_P020464	b1564	relB	0.0699218
A_07_P020466	b1565	ydfV	1.00173
A_07_P020474	b1566	flxA	0.373642
A_07_P020476	b1567	ydfW	-1.38179
A_07_P020485	b1568	ydfX	-0.760519
A_07_P020486	b1569	dicC	0.0780481
A_07_P020491	b1570	dicA	-0.00693077
A_07_P020500	b1571	ydfA	-0.127831
A_07_P020501	b1572	ydfB	1.04042
A_07_P020510	b1573	rzpQ	0.365402
A_07_P020513	b1575	dicB	0.883905
A_07_P020520	b1576	ydfD	0.456107
A_07_P020523	b1577	ydfE	0.593727
A_07_P020527	b1579	intQ	-0.46272
A_07_P020532	b1580	rspB	-0.471616
A_07_P020538	b1581	rspA	-0.953977
A_07_P020544	b1582	ynfA	-0.336818
A_07_P020550	b1583	ynfB	-0.244669
A_07_P020551	b1584	speG	0.188877
A_07_P020559	b1585	ynfC	-0.245354
A_07_P020563	b1586	ynfD	-0.409755
A_07_P020568	b1587	ynfE	-0.452673
A_07_P020575	b1588	ynfF	0.381423
A_07_P020576	b1589	ynfG	0.295948
A_07_P020582	b1590	ynfH	-0.497431
A_07_P020586	b1591	dmsD	0.0681724
A_07_P020591	b1592	clcB	0.346633
A_07_P020600	b1593	ynfK	-0.0918689
A_07_P020605	b1594	dgsA	0.596105
A_07_P020609	b1595	ynfL	-0.1274
A_07_P020611	b1596	ynfM	1.26618
A_07_P020616	b1597	asr	-0.0546923
A_07_P020624	b1598	ydgD	0.935295
A_07_P020626	b1599	mdtI	-0.0932366
A_07_P020634	b1600	mdtJ	0.772583
A_07_P020636	b1601	tqsA	0.234521
A_07_P020644	b1602	pntB	1.16082
A_07_P020648	b1603	pntA	0.445587
A_07_P020654	b1604	ydgH	0.194118
A_07_P020656	b1605	ydgI	-0.0591537
A_07_P020665	b1606	folM	-0.00816971
A_07_P020668	b1607	ydgC	0.712041
A_07_P020675	b1608	rstA	-1.26684
A_07_P020676	b1609	rstB	-0.698943
A_07_P020681	b1610	tus	-0.241611
A_07_P020689	b1611	fumC	0.245685
A_07_P020691	b1612	fumA	-0.655656
A_07_P020700	b1613	manA	-0.0630435
A_07_P020702	b1614	ydgA	0.762994
A_07_P020709	b1615	uidC	0.243614
A_07_P020715	b1616	uidB	0.15951
A_07_P020716	b1617	uidA	-0.163645
A_07_P020725	b1618	uidR	0.138537
A_07_P020729	b1619	hdhA	0.385127
A_07_P020735	b1620	malI	0.28029
A_07_P020740	b1621	malX	-1.6555
A_07_P020743	b1622	malY	0.122536
A_07_P020747	b1623	add	-0.353071
A_07_P020751	b1624	ydgJ	0.264003
A_07_P020756	b1625	cnu	0.495025
A_07_P020765	b1626	ydgK	0.390966
A_07_P020768	b1627	rsxA	1.02407
A_07_P020774	b1628	rsxB	-0.229634
A_07_P020776	b1629	rsxC	0.337383
A_07_P020785	b1630	rsxD	0.546409
A_07_P020789	b1631	rsxG	-0.670824
A_07_P020793	b1632	rsxE	-0.255349
A_07_P020799	b1633	nth	1.72197
A_07_P020801	b1634	tppB	-1.45013
A_07_P020808	b1635	gst	0.0734269
A_07_P020811	b1636	pdxY	0.18936
A_07_P020819	b1637	tyrS	-0.0569694
A_07_P020821	b1638	pdxH	0.104981
A_07_P020828	b1639	ydhA	-0.189492
A_07_P020831	b1640	anmK	0.474799
A_07_P020836	b1641	slyB	0.236198
A_07_P020843	b1642	slyA	0.494334
A_07_P020850	b1643	ydhI	0.749552
A_07_P020852	b1644	ydhJ	0.486208
A_07_P020852	b1644	ydhJ	0.459587
A_07_P020852	b1644	ydhJ	0.377142
A_07_P020852	b1644	ydhJ	0.0985787
A_07_P020852	b1644	ydhJ	-0.204353
A_07_P020859	b1645	ydhK	-0.221322
A_07_P020863	b1646	sodC	-0.0162311
A_07_P020869	b1647	ydhF	0.117092
A_07_P020871	b1648	ydhL	-0.362356
A_07_P010458	b1648	ydhL	-0.602369
A_07_P020877	b1649	ydhM	0.21996
A_07_P020882	b1650	nemA	-0.0920393
A_07_P020890	b1651	gloA	-0.291242
A_07_P018322	b1652	rnt	0.117347
A_07_P018330	b1653	lhr	0.97668
A_07_P018331	b1654	grxD	-0.350674
A_07_P018336	b1655	ydhO	-0.143011
A_07_P018342	b1656	sodB	0.37619
A_07_P018348	b1657	ydhP	1.40145
A_07_P018351	b1658	purR	0.074344
A_07_P018356	b1659	ydhB	0.321634
A_07_P018364	b1660	ydhC	0.665314
A_07_P018368	b1661	cfa	0.37657
A_07_P018371	b1662	ribC	-0.0671018
A_07_P018376	b1663	mdtK	0.396203
A_07_P018385	b1664	ydhQ	0.576466
A_07_P018387	b1667	ydhR	0.116855
A_07_P018392	b1668	ydhS	-0.683386
A_07_P018399	b1669	ydhT	-0.431682
A_07_P018401	b1670	ydhU	0.491449
A_07_P018406	b1671	ydhX	-1.36575
A_07_P018411	b1672	ydhW	0.523167
A_07_P018419	b1673	ydhV	0.520051
A_07_P018421	b1674	ydhY	-0.271868
A_07_P018430	b1675	ydhZ	-0.527375
A_07_P018431	b1676	pykF	0.128389
A_07_P018436	b1677	lpp	-2.36702
A_07_P018441	b1678	ynhG	0.378391
A_07_P018450	b1679	sufE	0.179261
A_07_P018452	b1680	sufS	-0.150225
A_07_P018458	b1681	sufD	0.118104
A_07_P018465	b1682	sufC	-0.0843778
A_07_P018468	b1683	sufB	-0.180324
A_07_P018472	b1684	sufA	0.461179
A_07_P018472	b1684	sufA	0.207612
A_07_P018472	b1684	sufA	0.20438
A_07_P018472	b1684	sufA	0.164942
A_07_P018472	b1684	sufA	0.161258
A_07_P018476	b1685	ydiH	-0.119064
A_07_P018484	b1686	ydiI	0.511535
A_07_P018489	b1687	ydiJ	0.548947
A_07_P018491	b1688	ydiK	1.16796
A_07_P018491	b1688	ydiK	0.831795
A_07_P018491	b1688	ydiK	0.819126
A_07_P018491	b1688	ydiK	0.778655
A_07_P018491	b1688	ydiK	0.538965
A_07_P018497	b1689	ydiL	0.446728
A_07_P018501	b1690	ydiM	0.37555
A_07_P018508	b1691	ydiN	0.437709
A_07_P018515	b1692	ydiB	-0.358723
A_07_P018517	b1693	aroD	0.508898
A_07_P018523	b1694	ydiF	-0.0232288
A_07_P018528	b1695	ydiO	0.359722
A_07_P018534	b1696	ydiP	0.475186
A_07_P018539	b1697	ydiQ	0.95535
A_07_P018539	b1697	ydiQ	0.748643
A_07_P018539	b1697	ydiQ	0.482851
A_07_P018539	b1697	ydiQ	0.426262
A_07_P018539	b1697	ydiQ	0.0685099
A_07_P018541	b1698	ydiR	1.02307
A_07_P018550	b1699	ydiS	-0.198806
A_07_P018551	b1700	ydiT	0.634075
A_07_P018557	b1701	fadK	1.68374
A_07_P018562	b1702	pps	0.348961
A_07_P018569	b1703	ydiA	0.193472
A_07_P018571	b1704	aroH	0.076773
A_07_P018578	b1705	ydiE	-0.560444
A_07_P018581	b1706	ydiU	0.541234
A_07_P018587	b1707	ydiV	-0.744382
A_07_P018591	b1708	nlpC	-0.772233
A_07_P018600	b1709	btuD	-0.202067
A_07_P018601	b1710	btuE	-0.0957181
A_07_P018607	b1711	btuC	0.979286
A_07_P018614	b1712	ihfA	0.221889
A_07_P018619	b1713	pheT	0.615069
A_07_P018621	b1714	pheS	0.144334
A_07_P018627	b1716	rplT	-0.582615
A_07_P018633	b1717	rpmI	-0.749915
A_07_P018636	b1718	infC	0.0833923
A_07_P018641	b1719	thrS	0.487567
A_07_P018646	b1720	b1720	-1.46106
A_07_P018654	b1721	b1721	0.470458
A_07_P018658	b1722	ydiY	0.482724
A_07_P018663	b1723	pfkB	0.524756
A_07_P018667	b1724	ydiZ	0.0639914
A_07_P018674	b1725	yniA	-0.115772
A_07_P018676	b1726	yniB	0.254268
A_07_P018685	b1727	yniC	0.415021
A_07_P018690	b1728	ydjM	0.9972
A_07_P018691	b1729	ydjN	1.0764
A_07_P018698	b1730	ydjO	-0.0876462
A_07_P018702	b1731	cedA	-0.769473
A_07_P018708	b1732	katE	0.157003
A_07_P018714	b1733	chbG	0.0462943
A_07_P018718	b1734	chbF	0.231611
A_07_P018721	b1735	chbR	-0.0417204
A_07_P018730	b1736	chbA	0.150611
A_07_P018731	b1737	chbC	0.82459
A_07_P018739	b1738	chbB	-0.267083
A_07_P018744	b1739	osmE	-0.545838
A_07_P018749	b1740	nadE	-0.331366
A_07_P018755	b1741	cho	-1.09591
A_07_P018757	b1742	ves	-0.407838
A_07_P018763	b1743	spy	-0.318488
A_07_P018763	b1743	spy	-0.402336
A_07_P018763	b1743	spy	-0.452682
A_07_P018763	b1743	spy	-0.493637
A_07_P018763	b1743	spy	-0.604172
A_07_P018767	b1744	astE	-0.345652
A_07_P018771	b1745	astB	-0.178532
A_07_P018776	b1746	astD	0.418074
A_07_P018783	b1747	astA	0.420016
A_07_P018786	b1748	astC	0.370153
A_07_P018794	b1749	xthA	0.00886868
A_07_P018800	b1750	ydjX	0.45352
A_07_P018802	b1751	ydjY	0.104318
A_07_P018806	b1752	ydjZ	0.411254
A_07_P018811	b1753	ynjA	0.219501
A_07_P018816	b1754	ynjB	-0.195231
A_07_P018825	b1755	ynjC	0.300963
A_07_P018828	b1756	ynjD	1.01841
A_07_P018832	b1757	ynjE	0.229402
A_07_P018839	b1758	ynjF	0.824682
A_07_P018845	b1759	nudG	-0.223341
A_07_P018848	b1760	ynjH	0.184819
A_07_P018851	b1761	gdhA	-0.0210341
A_07_P018856	b1762	ynjI	-0.136561
A_07_P018861	b1763	topB	-0.297907
A_07_P018866	b1764	selD	-0.1114
A_07_P018872	b1765	ydjA	-0.468987
A_07_P018877	b1766	sppA	0.25006
A_07_P018885	b1767	ansA	0.10189
A_07_P018890	b1768	pncA	-0.0927478
A_07_P018893	b1769	ydjE	-0.20993
A_07_P018898	b1770	ydjF	-0.0221402
A_07_P018903	b1771	ydjG	-1.19337
A_07_P018910	b1772	ydjH	0.761112
A_07_P018915	b1773	ydjI	0.481593
A_07_P018919	b1774	ydjJ	0.836694
A_07_P015568	b1775	ydjK	-0.891604
A_07_P015572	b1776	ydjL	1.50555
A_07_P015578	b1777	yeaC	0.0653573
A_07_P015584	b1778	msrB	0.382281
A_07_P015590	b1779	gapA	-0.295454
A_07_P015593	b1780	yeaD	-0.49777
A_07_P015598	b1781	yeaE	0.347791
A_07_P015602	b1782	mipA	0.0514311
A_07_P015610	b1783	yeaG	0.596984
A_07_P015614	b1784	yeaH	0.104751
A_07_P015616	b1785	yeaI	-0.67428
A_07_P015623	b1786	yeaJ	-0.60771
A_07_P015627	b1787	yeaK	0.710647
A_07_P015631	b1788	yoaI	-0.252145
A_07_P015638	b1789	yeaL	0.53639
A_07_P015644	b1790	yeaM	0.499509
A_07_P015646	b1791	yeaN	-0.492902
A_07_P015655	b1792	yeaO	-0.445613
A_07_P015660	b1793	yoaF	0.104677
A_07_P015664	b1794	yeaP	-0.465645
A_07_P015668	b1795	yeaQ	-0.334194
A_07_P015671	b1796	yoaG	1.17954
A_07_P015676	b1797	yeaR	0.611161
A_07_P015685	b1798	leuE	0.337839
A_07_P015689	b1799	yeaT	0.162171
A_07_P015692	b1800	yeaU	0.340949
A_07_P015697	b1801	yeaV	-0.234783
A_07_P015704	b1802	yeaW	0.725437
A_07_P015709	b1803	yeaX	0.300978
A_07_P015715	b1804	rnd	0.690819
A_07_P015717	b1805	fadD	-0.153328
A_07_P015721	b1806	yeaY	0.0805273
A_07_P015726	b1807	yeaZ	-0.477952
A_07_P015735	b1808	yoaA	-0.146637
A_07_P015736	b1809	yoaB	0.137688
A_07_P015744	b1810	yoaC	-0.165236
A_07_P015748	b1811	yoaH	-0.419034
A_07_P015754	b1812	pabB	0.355994
A_07_P015759	b1813	nudL	-0.816726
A_07_P015761	b1814	sdaA	0.289773
A_07_P015767	b1815	yoaD	0.197141
A_07_P015774	b1816	yoaE	0.366619
A_07_P015778	b1817	manX	-0.690219
A_07_P015784	b1818	manY	0.308472
A_07_P015786	b1819	manZ	0.741316
A_07_P015792	b1820	yobD	0.160243
A_07_P015797	b1821	yebN	-0.047221
A_07_P015802	b1822	rrmA	-0.49439
A_07_P015809	b1823	cspC	-0.110863
A_07_P015812	b1825	yebO	-0.723029
A_07_P015816	b1827	kdgR	-0.0984834
A_07_P015821	b1828	yebQ	1.06991
A_07_P015826	b1829	htpX	0.615904
A_07_P015831	b1830	prc	0.611512
A_07_P015837	b1832	yebR	-0.286536
A_07_P015844	b1833	yebS	0.659207
A_07_P015846	b1834	yebT	-0.269823
A_07_P015851	b1835	rsmF	0.358284
A_07_P015860	b1836	yebV	-0.882327
A_07_P010475	b1837	yebW	0.118088
A_07_P015861	b1837	yebW	-0.0207986
A_07_P015867	b1838	pphA	0.596923
A_07_P015874	b1839	yebY	-0.67654
A_07_P015879	b1840	yebZ	0.432381
A_07_P015882	b1841	yobA	0.0495871
A_07_P015890	b1842	holE	-0.0527665
A_07_P015892	b1843	yobB	0.353702
A_07_P015896	b1844	exoX	-0.506052
A_07_P015904	b1845	ptrB	0.465969
A_07_P015906	b1846	yebE	0.378205
A_07_P015914	b1847	yebF	0.221785
A_07_P015916	b1848	yebG	0.113822
A_07_P015921	b1849	purT	-0.166896
A_07_P015930	b1850	eda	0.137883
A_07_P015931	b1851	edd	0.299279
A_07_P015938	b1852	zwf	0.325493
A_07_P015941	b1853	yebK	-0.760256
A_07_P015946	b1854	pykA	0.107195
A_07_P015954	b1855	lpxM	0.112793
A_07_P015956	b1856	yebA	0.62325
A_07_P015964	b1857	znuA	0.0579699
A_07_P015968	b1858	znuC	-0.104363
A_07_P015974	b1859	znuB	0.889384
A_07_P015980	b1860	ruvB	0.982846
A_07_P015985	b1861	ruvA	-0.80284
A_07_P015990	b1862	yebB	-0.784359
A_07_P015994	b1863	ruvC	0.134248
A_07_P015999	b1864	yebC	-0.126767
A_07_P016003	b1865	nudB	0.218937
A_07_P016003	b1865	nudB	0.151147
A_07_P016003	b1865	nudB	0.0786058
A_07_P016003	b1865	nudB	0.0296856
A_07_P016003	b1865	nudB	0.00507309
A_07_P016009	b1866	aspS	0.226716
A_07_P016015	b1867	yecD	0.336568
A_07_P016020	b1868	yecE	-0.36471
A_07_P016023	b1869	yecN	-0.356574
A_07_P016030	b1870	cmoA	0.274297
A_07_P016031	b1871	cmoB	1.4163
A_07_P016039	b1872	torZ	-0.226314
A_07_P016041	b1873	torY	0.0496658
A_07_P016047	b1874	cutC	0.108764
A_07_P016051	b1875	yecM	-0.184634
A_07_P016056	b1876	argS	-0.390241
A_07_P016062	b1877	yecT	-0.588508
A_07_P016066	b1878	flhE	0.0360819
A_07_P016071	b1879	flhA	0.378896
A_07_P016076	b1880	flhB	-0.887702
A_07_P016084	b1881	cheZ	0.673086
A_07_P016090	b1882	cheY	0.0853141
A_07_P016092	b1883	cheB	1.15187
A_07_P016092	b1883	cheB	0.592113
A_07_P016092	b1883	cheB	0.21698
A_07_P016092	b1883	cheB	0.131742
A_07_P016092	b1883	cheB	-0.652899
A_07_P016097	b1884	cheR	-0.902155
A_07_P016101	b1885	tap	-0.330274
A_07_P016110	b1886	tar	0.329981
A_07_P016114	b1887	cheW	0.525432
A_07_P016116	b1888	cheA	-0.773073
A_07_P016121	b1889	motB	0.294492
A_07_P016130	b1890	motA	0.521285
A_07_P016133	b1891	flhC	0.17748
A_07_P016140	b1892	flhD	-0.0406589
A_07_P016145	b1895	uspC	-0.605979
A_07_P016147	b1896	otsA	-0.217272
A_07_P016155	b1897	otsB	-0.119359
A_07_P016158	b1898	b1898	1.30663
A_07_P016164	b1899	b1899	1.34583
A_07_P016167	b1900	araG	0.545867
A_07_P016171	b1901	araF	-0.152941
A_07_P016180	b1902	ftnB	-0.118963
A_07_P016184	b1903	b1903	-0.624511
A_07_P016190	b1904	yecR	-1.35753
A_07_P016193	b1905	ftnA	0.579345
A_07_P016197	b1906	yecH	-0.394546
A_07_P016205	b1907	tyrP	0.0547582
A_07_P014920	b1908	yecA	0.420102
A_07_P014921	b1912	pgsA	-0.288474
A_07_P014927	b1913	uvrC	0.245567
A_07_P014931	b1914	uvrY	-2.07856
A_07_P014940	b1915	yecF	-0.206562
A_07_P014943	b1916	sdiA	0.463125
A_07_P014947	b1917	yecC	-0.0379386
A_07_P014955	b1918	yecS	0.398492
A_07_P014958	b1919	dcyD	-0.44939
A_07_P014964	b1920	fliY	-0.264751
A_07_P014969	b1921	fliZ	-0.91698
A_07_P014973	b1922	fliA	0.44639
A_07_P014978	b1923	fliC	0.406049
A_07_P014982	b1924	fliD	0.72816
A_07_P014988	b1925	fliS	0.503012
A_07_P014991	b1926	fliT	-0.374584
A_07_P014999	b1927	amyA	0.179948
A_07_P015001	b1928	yedD	0.469967
A_07_P015006	b1929	yedE	0.4888
A_07_P015012	b1930	yedF	0.410092
A_07_P015016	b1931	yedK	0.468578
A_07_P015023	b1932	yedL	0.495344
A_07_P015027	b1933	b1933	-0.593755
A_07_P015031	b1934	yedN	-0.0265324
A_07_P015040	b1935	b1935	-0.698844
A_07_P015041	b1936	intG	-0.0775465
A_07_P015049	b1937	fliE	-0.87273
A_07_P015051	b1938	fliF	-0.454344
A_07_P015060	b1939	fliG	0.449961
A_07_P015065	b1940	fliH	0.518475
A_07_P015066	b1941	fliI	0.92732
A_07_P015075	b1942	fliJ	-0.351922
A_07_P015076	b1943	fliK	-0.405361
A_07_P015084	b1944	fliL	0.671369
A_07_P015090	b1945	fliM	-0.0452727
A_07_P015092	b1946	fliN	0.450568
A_07_P015100	b1947	fliO	0.148025
A_07_P015103	b1948	fliP	0.458335
A_07_P015108	b1949	fliQ	0.508822
A_07_P015114	b1950	fliR	0.673374
A_07_P015117	b1951	rcsA	0.479292
A_07_P015121	b1952	dsrB	-0.992423
A_07_P015127	b1953	yodD	0.376641
A_07_P015131	b1955	yedP	0.950823
A_07_P015139	b1956	yedQ	0.842916
A_07_P015139	b1956	yedQ	0.232804
A_07_P015139	b1956	yedQ	0.0621545
A_07_P015139	b1956	yedQ	-0.0348861
A_07_P015139	b1956	yedQ	-0.328381
A_07_P015144	b1957	yodC	-0.72503
A_07_P015149	b1958	yedI	0.4677
A_07_P015155	b1959	yedA	-0.159279
A_07_P015156	b1960	vsr	0.468299
A_07_P015161	b1961	dcm	-0.219802
A_07_P015168	b1962	yedJ	0.444968
A_07_P015174	b1963	yedR	-0.393086
A_07_P015179	b1964	b1964	-0.84776
A_07_P015182	b1965	b1965	-0.173339
A_07_P015189	b1966	b1966	0.688615
A_07_P015194	b1967	hchA	-1.14581
A_07_P015198	b1968	yedV	0.286873
A_07_P015203	b1969	yedW	0.375681
A_07_P015207	b1970	yedX	-0.0100935
A_07_P015213	b1971	yedY	-0.227645
A_07_P015218	b1972	yedZ	0.658813
A_07_P015223	b1973	yodA	-0.43782
A_07_P015227	b1974	yodB	-0.123569
A_07_P015234	b1976	mtfA	0.188658
A_07_P015240	b1978	yeeJ	0.472018
A_07_P015241	b1979	b1979	0.0948801
A_07_P015247	b1980	b1980	0.852275
A_07_P015254	b1981	shiA	2.10457
A_07_P015257	b1982	amn	-0.0198829
A_07_P015265	b1983	yeeN	0.540027
A_07_P015266	b1985	yeeO	1.11989
A_07_P015271	b1987	cbl	-0.0859976
A_07_P015279	b1988	nac	0.305742
A_07_P015284	b1990	erfK	-0.083086
A_07_P015288	b1991	cobT	0.716316
A_07_P015292	b1992	cobS	0.592768
A_07_P015296	b1993	cobU	0.679377
A_07_P015302	b1994	insH	0.285358
A_07_P015310	b1995	b1995	0.558666
A_07_P015315	b1997	insC	0.957734
A_07_P015319	b1998	b1998	0.110114
A_07_P015325	b1999	yeeP	-0.889473
[truncated: 2,437 more rows]
